# Supplementary material for: Optimizing dsRNA sequences for RNAi in pest control and research with the dsRIP web platform
Source: BMC Biol. 2025 Apr 28;23:114. doi: 10.1186/s12915-025-02219-6 (PMC12039203; doi:10.1186/s12915-025-02219-6)
Supplement: Supplementary file 1 — Additional file 1: Primer and sequences. Contains lists of primers and other sequences used in the study. [file 12915_2025_2219_MOESM1_ESM.xlsx]

## Sheet: Primer list 1
siRNA insert (target gene_target region)	Primer Sequence (Reverse direction)	siRNA insert (21-nt) sense	siRNA insert (21-nt) antisense	Corresponding name in Fig. 1	Full dsRNA sequence
TC006679_2730-2750	GAGTCGATGCGTCTGCTGATCTGGTTATCTTAATCATCAAAACTAAGATGGTGCGCTCCT	CTGGTTATCTTAATCATCAAA	TTTGATGATTAAGATAACCAG	si2730	GGACCCTGACCTACGGCCTATTAGTGTGATCGATACTACCACTGACGTACAATGAGATCACGAATCAAGAAGATAGTGTCAGCACCAGGAGCGCACCATCTTAGTTTTGATGATTAAGATAACCAGATCAGCAGACGCATCGACTCTAGACAGCTACGCCGAGGTGAAGTTCGAGCGACACCCTGGTGAACCGCAATACTGTAGAGCATCAACTAGTACGAGGACGGCACC
TC006679_3128-3148	GAGTCGATGCGTCTGCTGATCAATGGATCAATAAGGATAAAACTAAGATGGTGCGCTCCT	CAATGGATCAATAAGGATAAA	TTTATCCTTATTGATCCATTG	si3128	GGACCCTGACCTACGGCCTATTAGTGTGATCGATACTACCACTGACGTACAATGAGATCACGAATCAAGAAGATAGTGTCAGCACCAGGAGCGCACCATCTTAGTTTTATCCTTATTGATCCATTGATCAGCAGACGCATCGACTCTAGACAGCTACGCCGAGGTGAAGTTCGAGCGACACCCTGGTGAACCGCAATACTGTAGAGCATCAACTAGTACGAGGACGGCACC
TC006679_3129-3149	GAGTCGATGCGTCTGCTGATAATGGATCAATAAGGATAAAGACTAAGATGGTGCGCTCCT	AATGGATCAATAAGGATAAAG	CTTTATCCTTATTGATCCATT	si3129	GGACCCTGACCTACGGCCTATTAGTGTGATCGATACTACCACTGACGTACAATGAGATCACGAATCAAGAAGATAGTGTCAGCACCAGGAGCGCACCATCTTAGTCTTTATCCTTATTGATCCATTATCAGCAGACGCATCGACTCTAGACAGCTACGCCGAGGTGAAGTTCGAGCGACACCCTGGTGAACCGCAATACTGTAGAGCATCAACTAGTACGAGGACGGCACC
TC006679_3396-3416	GAGTCGATGCGTCTGCTGATGGAAGGGTAATCAAATAAAATACTAAGATGGTGCGCTCCT	GGAAGGGTAATCAAATAAAAT	ATTTTATTTGATTACCCTTCC	si3396	GGACCCTGACCTACGGCCTATTAGTGTGATCGATACTACCACTGACGTACAATGAGATCACGAATCAAGAAGATAGTGTCAGCACCAGGAGCGCACCATCTTAGTATTTTATTTGATTACCCTTCCATCAGCAGACGCATCGACTCTAGACAGCTACGCCGAGGTGAAGTTCGAGCGACACCCTGGTGAACCGCAATACTGTAGAGCATCAACTAGTACGAGGACGGCACC
TC006679_1115-1135	GAGTCGATGCGTCTGCTGATAAACCACCAACAACCAACAATACTAAGATGGTGCGCTCCT	AAACCACCAACAACCAACAAT	ATTGTTGGTTGTTGGTGGTTT	si1115	GGACCCTGACCTACGGCCTATTAGTGTGATCGATACTACCACTGACGTACAATGAGATCACGAATCAAGAAGATAGTGTCAGCACCAGGAGCGCACCATCTTAGTATTGTTGGTTGTTGGTGGTTTATCAGCAGACGCATCGACTCTAGACAGCTACGCCGAGGTGAAGTTCGAGCGACACCCTGGTGAACCGCAATACTGTAGAGCATCAACTAGTACGAGGACGGCACC
TC006679_808-828	GAGTCGATGCGTCTGCTGATGCCTCTGAGATTAAGAGGCGGACTAAGATGGTGCGCTCCT	GCCTCTGAGATTAAGAGGCGG	CCGCCTCTTAATCTCAGAGGC	si808	GGACCCTGACCTACGGCCTATTAGTGTGATCGATACTACCACTGACGTACAATGAGATCACGAATCAAGAAGATAGTGTCAGCACCAGGAGCGCACCATCTTAGTCCGCCTCTTAATCTCAGAGGCATCAGCAGACGCATCGACTCTAGACAGCTACGCCGAGGTGAAGTTCGAGCGACACCCTGGTGAACCGCAATACTGTAGAGCATCAACTAGTACGAGGACGGCACC
TC006679_1441-1461	GAGTCGATGCGTCTGCTGATCCAGCAGAAAACCCCATGGGGACTAAGATGGTGCGCTCCT	CCAGCAGAAAACCCCATGGGG	CCCCATGGGGTTTTCTGCTGG	si1441	GGACCCTGACCTACGGCCTATTAGTGTGATCGATACTACCACTGACGTACAATGAGATCACGAATCAAGAAGATAGTGTCAGCACCAGGAGCGCACCATCTTAGTCCCCATGGGGTTTTCTGCTGGATCAGCAGACGCATCGACTCTAGACAGCTACGCCGAGGTGAAGTTCGAGCGACACCCTGGTGAACCGCAATACTGTAGAGCATCAACTAGTACGAGGACGGCACC
TC006679_1565-1585	GAGTCGATGCGTCTGCTGATAATACTGCCAATAGTGGCGGTACTAAGATGGTGCGCTCCT	AATACTGCCAATAGTGGCGGT	ACCGCCACTATTGGCAGTATT	si1565	GGACCCTGACCTACGGCCTATTAGTGTGATCGATACTACCACTGACGTACAATGAGATCACGAATCAAGAAGATAGTGTCAGCACCAGGAGCGCACCATCTTAGTACCGCCACTATTGGCAGTATTATCAGCAGACGCATCGACTCTAGACAGCTACGCCGAGGTGAAGTTCGAGCGACACCCTGGTGAACCGCAATACTGTAGAGCATCAACTAGTACGAGGACGGCACC
TC006679_1939-1959	GAGTCGATGCGTCTGCTGATCGGATGGGAAGAACCATCGCCACTAAGATGGTGCGCTCCT	CGGATGGGAAGAACCATCGCC	GGCGATGGTTCTTCCCATCCG	si1939	GGACCCTGACCTACGGCCTATTAGTGTGATCGATACTACCACTGACGTACAATGAGATCACGAATCAAGAAGATAGTGTCAGCACCAGGAGCGCACCATCTTAGTGGCGATGGTTCTTCCCATCCGATCAGCAGACGCATCGACTCTAGACAGCTACGCCGAGGTGAAGTTCGAGCGACACCCTGGTGAACCGCAATACTGTAGAGCATCAACTAGTACGAGGACGGCACC
TC006679_3412-3432	GAGTCGATGCGTCTGCTGATAAAATCGATCGAAGACGATCCACTAAGATGGTGCGCTCCT	AAAATCGATCGAAGACGATCC	GGATCGTCTTCGATCGATTTT	si3412	GGACCCTGACCTACGGCCTATTAGTGTGATCGATACTACCACTGACGTACAATGAGATCACGAATCAAGAAGATAGTGTCAGCACCAGGAGCGCACCATCTTAGTGGATCGTCTTCGATCGATTTTATCAGCAGACGCATCGACTCTAGACAGCTACGCCGAGGTGAAGTTCGAGCGACACCCTGGTGAACCGCAATACTGTAGAGCATCAACTAGTACGAGGACGGCACC
TC006679_4138-4158	GAGTCGATGCGTCTGCTGATCACCTGGAGTACTGGCTGGTCACTAAGATGGTGCGCTCCT	CACCTGGAGTACTGGCTGGTC	GACCAGCCAGTACTCCAGGTG	si4138	GGACCCTGACCTACGGCCTATTAGTGTGATCGATACTACCACTGACGTACAATGAGATCACGAATCAAGAAGATAGTGTCAGCACCAGGAGCGCACCATCTTAGTGACCAGCCAGTACTCCAGGTGATCAGCAGACGCATCGACTCTAGACAGCTACGCCGAGGTGAAGTTCGAGCGACACCCTGGTGAACCGCAATACTGTAGAGCATCAACTAGTACGAGGACGGCACC
TC006679_657-677	GAGTCGATGCGTCTGCTGATACATTCCCAACCAAAAGTCTGACTAAGATGGTGCGCTCCT	ACATTCCCAACCAAAAGTCTG	CAGACTTTTGGTTGGGAATGT	si657	GGACCCTGACCTACGGCCTATTAGTGTGATCGATACTACCACTGACGTACAATGAGATCACGAATCAAGAAGATAGTGTCAGCACCAGGAGCGCACCATCTTAGTCAGACTTTTGGTTGGGAATGTATCAGCAGACGCATCGACTCTAGACAGCTACGCCGAGGTGAAGTTCGAGCGACACCCTGGTGAACCGCAATACTGTAGAGCATCAACTAGTACGAGGACGGCACC
TC006679_3101-3121	GAGTCGATGCGTCTGCTGATGTGAATCAGAGTCAATCGAGGACTAAGATGGTGCGCTCCT	GTGAATCAGAGTCAATCGAGG	CCTCGATTGACTCTGATTCAC	si3101	GGACCCTGACCTACGGCCTATTAGTGTGATCGATACTACCACTGACGTACAATGAGATCACGAATCAAGAAGATAGTGTCAGCACCAGGAGCGCACCATCTTAGTCCTCGATTGACTCTGATTCACATCAGCAGACGCATCGACTCTAGACAGCTACGCCGAGGTGAAGTTCGAGCGACACCCTGGTGAACCGCAATACTGTAGAGCATCAACTAGTACGAGGACGGCACC
TC006679_3105-3125	GAGTCGATGCGTCTGCTGATATCAGAGTCAATCGAGGCTTAACTAAGATGGTGCGCTCCT	ATCAGAGTCAATCGAGGCTTA	TAAGCCTCGATTGACTCTGAT	si3105	GGACCCTGACCTACGGCCTATTAGTGTGATCGATACTACCACTGACGTACAATGAGATCACGAATCAAGAAGATAGTGTCAGCACCAGGAGCGCACCATCTTAGTTAAGCCTCGATTGACTCTGATATCAGCAGACGCATCGACTCTAGACAGCTACGCCGAGGTGAAGTTCGAGCGACACCCTGGTGAACCGCAATACTGTAGAGCATCAACTAGTACGAGGACGGCACC
TC006679_1749-1769	GAGTCGATGCGTCTGCTGATTGCGTTTGTTAGATCCGAGAGACTAAGATGGTGCGCTCCT	TGCGTTTGTTAGATCCGAGAG	CTCTCGGATCTAACAAACGCA	si1749	GGACCCTGACCTACGGCCTATTAGTGTGATCGATACTACCACTGACGTACAATGAGATCACGAATCAAGAAGATAGTGTCAGCACCAGGAGCGCACCATCTTAGTCTCTCGGATCTAACAAACGCAATCAGCAGACGCATCGACTCTAGACAGCTACGCCGAGGTGAAGTTCGAGCGACACCCTGGTGAACCGCAATACTGTAGAGCATCAACTAGTACGAGGACGGCACC
TC006679_2443-2463	GAGTCGATGCGTCTGCTGATGTTCCCGGGTCAGCGTTTTCCACTAAGATGGTGCGCTCCT	GTTCCCGGGTCAGCGTTTTCC	GGAAAACGCTGACCCGGGAAC	si2443	GGACCCTGACCTACGGCCTATTAGTGTGATCGATACTACCACTGACGTACAATGAGATCACGAATCAAGAAGATAGTGTCAGCACCAGGAGCGCACCATCTTAGTGGAAAACGCTGACCCGGGAACATCAGCAGACGCATCGACTCTAGACAGCTACGCCGAGGTGAAGTTCGAGCGACACCCTGGTGAACCGCAATACTGTAGAGCATCAACTAGTACGAGGACGGCACC
TC006679_3230-3250	GAGTCGATGCGTCTGCTGATTTGACCCAACCCGATGGTCCTACTAAGATGGTGCGCTCCT	TTGACCCAACCCGATGGTCCT	AGGACCATCGGGTTGGGTCAA	si3230	GGACCCTGACCTACGGCCTATTAGTGTGATCGATACTACCACTGACGTACAATGAGATCACGAATCAAGAAGATAGTGTCAGCACCAGGAGCGCACCATCTTAGTAGGACCATCGGGTTGGGTCAAATCAGCAGACGCATCGACTCTAGACAGCTACGCCGAGGTGAAGTTCGAGCGACACCCTGGTGAACCGCAATACTGTAGAGCATCAACTAGTACGAGGACGGCACC
TC006679_3813-3833	GAGTCGATGCGTCTGCTGATGGGGCGGGTCTCCGTGGCTTCACTAAGATGGTGCGCTCCT	GGGGCGGGTCTCCGTGGCTTC	GAAGCCACGGAGACCCGCCCC		Primer did not work
TC006679_778-798	GAGTCGATGCGTCTGCTGATCGTTCAGCGCACAAGCGATAAACTAAGATGGTGCGCTCCT	CGTTCAGCGCACAAGCGATAA	TTATCGCTTGTGCGCTGAACG	si778	GGACCCTGACCTACGGCCTATTAGTGTGATCGATACTACCACTGACGTACAATGAGATCACGAATCAAGAAGATAGTGTCAGCACCAGGAGCGCACCATCTTAGTTTATCGCTTGTGCGCTGAACGATCAGCAGACGCATCGACTCTAGACAGCTACGCCGAGGTGAAGTTCGAGCGACACCCTGGTGAACCGCAATACTGTAGAGCATCAACTAGTACGAGGACGGCACC
TC006679_2264-2284	GAGTCGATGCGTCTGCTGATGAAATGATCTGGAACTCCAAGACTAAGATGGTGCGCTCCT	GAAATGATCTGGAACTCCAAG	CTTGGAGTTCCAGATCATTTC		Primer did not work
TC006679_534-554	GAGTCGATGCGTCTGCTGATCCGAAAACTGTCTTCTGAACTACTAAGATGGTGCGCTCCT	CCGAAAACTGTCTTCTGAACT	AGTTCAGAAGACAGTTTTCGG	si534	GGACCCTGACCTACGGCCTATTAGTGTGATCGATACTACCACTGACGTACAATGAGATCACGAATCAAGAAGATAGTGTCAGCACCAGGAGCGCACCATCTTAGTAGTTCAGAAGACAGTTTTCGGATCAGCAGACGCATCGACTCTAGACAGCTACGCCGAGGTGAAGTTCGAGCGACACCCTGGTGAACCGCAATACTGTAGAGCATCAACTAGTACGAGGACGGCACC
TC006679_2826-2846	GAGTCGATGCGTCTGCTGATAGTTGATGACACAACAGTCGGACTAAGATGGTGCGCTCCT	AGTTGATGACACAACAGTCGG	CCGACTGTTGTGTCATCAACT	si2826	GGACCCTGACCTACGGCCTATTAGTGTGATCGATACTACCACTGACGTACAATGAGATCACGAATCAAGAAGATAGTGTCAGCACCAGGAGCGCACCATCTTAGTCCGACTGTTGTGTCATCAACTATCAGCAGACGCATCGACTCTAGACAGCTACGCCGAGGTGAAGTTCGAGCGACACCCTGGTGAACCGCAATACTGTAGAGCATCAACTAGTACGAGGACGGCACC
TC006679_154-174	GAGTCGATGCGTCTGCTGATGTGCGTATTTATTGGATAATAACTAAGATGGTGCGCTCCT	GTGCGTATTTATTGGATAATA	TATTATCCAATAAATACGCAC	si154	GGACCCTGACCTACGGCCTATTAGTGTGATCGATACTACCACTGACGTACAATGAGATCACGAATCAAGAAGATAGTGTCAGCACCAGGAGCGCACCATCTTAGTTATTATCCAATAAATACGCACATCAGCAGACGCATCGACTCTAGACAGCTACGCCGAGGTGAAGTTCGAGCGACACCCTGGTGAACCGCAATACTGTAGAGCATCAACTAGTACGAGGACGGCACC
TC006679_124-144	GAGTCGATGCGTCTGCTGATACTTTTCAACTGTGAACGCGTACTAAGATGGTGCGCTCCT	ACTTTTCAACTGTGAACGCGT	ACGCGTTCACAGTTGAAAAGT	si124	GGACCCTGACCTACGGCCTATTAGTGTGATCGATACTACCACTGACGTACAATGAGATCACGAATCAAGAAGATAGTGTCAGCACCAGGAGCGCACCATCTTAGTACGCGTTCACAGTTGAAAAGTATCAGCAGACGCATCGACTCTAGACAGCTACGCCGAGGTGAAGTTCGAGCGACACCCTGGTGAACCGCAATACTGTAGAGCATCAACTAGTACGAGGACGGCACC
TC006679_133-153	GAGTCGATGCGTCTGCTGATCTGTGAACGCGTTACAGTTTAACTAAGATGGTGCGCTCCT	CTGTGAACGCGTTACAGTTTA	TAAACTGTAACGCGTTCACAG	si133	GGACCCTGACCTACGGCCTATTAGTGTGATCGATACTACCACTGACGTACAATGAGATCACGAATCAAGAAGATAGTGTCAGCACCAGGAGCGCACCATCTTAGTTAAACTGTAACGCGTTCACAGATCAGCAGACGCATCGACTCTAGACAGCTACGCCGAGGTGAAGTTCGAGCGACACCCTGGTGAACCGCAATACTGTAGAGCATCAACTAGTACGAGGACGGCACC
TC006679_271-291	GAGTCGATGCGTCTGCTGATTGGCTGGCCAGACTGATATGGACTAAGATGGTGCGCTCCT	TGGCTGGCCAGACTGATATGG	CCATATCAGTCTGGCCAGCCA	si271	GGACCCTGACCTACGGCCTATTAGTGTGATCGATACTACCACTGACGTACAATGAGATCACGAATCAAGAAGATAGTGTCAGCACCAGGAGCGCACCATCTTAGTCCATATCAGTCTGGCCAGCCAATCAGCAGACGCATCGACTCTAGACAGCTACGCCGAGGTGAAGTTCGAGCGACACCCTGGTGAACCGCAATACTGTAGAGCATCAACTAGTACGAGGACGGCACC
TC006679_5-25	GAGTCGATGCGTCTGCTGATACGTAATTGCGGATCAATAAAACTAAGATGGTGCGCTCCT	ACGTAATTGCGGATCAATAAA	TTTATTGATCCGCAATTACGT	si5	GGACCCTGACCTACGGCCTATTAGTGTGATCGATACTACCACTGACGTACAATGAGATCACGAATCAAGAAGATAGTGTCAGCACCAGGAGCGCACCATCTTAGTTTTATTGATCCGCAATTACGTATCAGCAGACGCATCGACTCTAGACAGCTACGCCGAGGTGAAGTTCGAGCGACACCCTGGTGAACCGCAATACTGTAGAGCATCAACTAGTACGAGGACGGCACC
TC006679_5409-5429	GAGTCGATGCGTCTGCTGATTAATAGCGGATAATATATATCACTAAGATGGTGCGCTCCT	TAATAGCGGATAATATATATC	GATATATATTATCCGCTATTA	si5409	GGACCCTGACCTACGGCCTATTAGTGTGATCGATACTACCACTGACGTACAATGAGATCACGAATCAAGAAGATAGTGTCAGCACCAGGAGCGCACCATCTTAGTGATATATATTATCCGCTATTAATCAGCAGACGCATCGACTCTAGACAGCTACGCCGAGGTGAAGTTCGAGCGACACCCTGGTGAACCGCAATACTGTAGAGCATCAACTAGTACGAGGACGGCACC
TC006679_4691-4711	GAGTCGATGCGTCTGCTGATAATTGCAAAAAAATACGTCAAACTAAGATGGTGCGCTCCT	AATTGCAAAAAAATACGTCAA	TTGACGTATTTTTTTGCAATT	si4691	GGACCCTGACCTACGGCCTATTAGTGTGATCGATACTACCACTGACGTACAATGAGATCACGAATCAAGAAGATAGTGTCAGCACCAGGAGCGCACCATCTTAGTTTGACGTATTTTTTTGCAATTATCAGCAGACGCATCGACTCTAGACAGCTACGCCGAGGTGAAGTTCGAGCGACACCCTGGTGAACCGCAATACTGTAGAGCATCAACTAGTACGAGGACGGCACC
TC006679_4763-4783	GAGTCGATGCGTCTGCTGATGGCGTTTTCTTGTTTTCCACTACTAAGATGGTGCGCTCCT	GGCGTTTTCTTGTTTTCCACT	AGTGGAAAACAAGAAAACGCC	si4763	GGACCCTGACCTACGGCCTATTAGTGTGATCGATACTACCACTGACGTACAATGAGATCACGAATCAAGAAGATAGTGTCAGCACCAGGAGCGCACCATCTTAGTAGTGGAAAACAAGAAAACGCCATCAGCAGACGCATCGACTCTAGACAGCTACGCCGAGGTGAAGTTCGAGCGACACCCTGGTGAACCGCAATACTGTAGAGCATCAACTAGTACGAGGACGGCACC
TC006679_4465-4485	GAGTCGATGCGTCTGCTGATTTTTTAGGATTGCTTTATGATACTAAGATGGTGCGCTCCT	TTTTTAGGATTGCTTTATGAT	ATCATAAAGCAATCCTAAAAA		Primer did not work
TC006679_5595-5615	GAGTCGATGCGTCTGCTGATGGAGCCAAAATGAAACATGTTACTAAGATGGTGCGCTCCT	GGAGCCAAAATGAAACATGTT	AACATGTTTCATTTTGGCTCC	si5595	GGACCCTGACCTACGGCCTATTAGTGTGATCGATACTACCACTGACGTACAATGAGATCACGAATCAAGAAGATAGTGTCAGCACCAGGAGCGCACCATCTTAGTAACATGTTTCATTTTGGCTCCATCAGCAGACGCATCGACTCTAGACAGCTACGCCGAGGTGAAGTTCGAGCGACACCCTGGTGAACCGCAATACTGTAGAGCATCAACTAGTACGAGGACGGCACC
TC006679_487-507	GAGTCGATGCGTCTGCTGATAAGTTGCCGTTTAAACGGCAAACTAAGATGGTGCGCTCCT	AAGTTGCCGTTTAAACGGCAA	TTGCCGTTTAAACGGCAACTT	si487	GGACCCTGACCTACGGCCTATTAGTGTGATCGATACTACCACTGACGTACAATGAGATCACGAATCAAGAAGATAGTGTCAGCACCAGGAGCGCACCATCTTAGTTTGCCGTTTAAACGGCAACTTATCAGCAGACGCATCGACTCTAGACAGCTACGCCGAGGTGAAGTTCGAGCGACACCCTGGTGAACCGCAATACTGTAGAGCATCAACTAGTACGAGGACGGCACC
TC006679_488-508	GAGTCGATGCGTCTGCTGATAGTTGCCGTTTAAACGGCAACACTAAGATGGTGCGCTCCT	AGTTGCCGTTTAAACGGCAAC	GTTGCCGTTTAAACGGCAACT		Primer did not work
TC006679_489-509	GAGTCGATGCGTCTGCTGATGTTGCCGTTTAAACGGCAACTACTAAGATGGTGCGCTCCT	GTTGCCGTTTAAACGGCAACT	AGTTGCCGTTTAAACGGCAAC	si489	GGACCCTGACCTACGGCCTATTAGTGTGATCGATACTACCACTGACGTACAATGAGATCACGAATCAAGAAGATAGTGTCAGCACCAGGAGCGCACCATCTTAGTAGTTGCCGTTTAAACGGCAACATCAGCAGACGCATCGACTCTAGACAGCTACGCCGAGGTGAAGTTCGAGCGACACCCTGGTGAACCGCAATACTGTAGAGCATCAACTAGTACGAGGACGGCACC
General primers	Primer Sequnce
First_extention_R	CAGGGTGTCGCTCGAACTTCACCTCGGCGTAGCTGTCTAGAGTCGATGCGTCTGCTGATC
Second_extention_R	GTCCTCGTACTAGTTGATGCTCTACAGTATTGCGGTTCACCAGGGTGTCGCTCGAACTTC
mGFP_F	GGACCCTGACCTACGGCCTATT
mGFP_R	GGTGCCGTCCTCGTACTAGTTGATGC
mGFP_F_T7	GAATTGTAATACGACTCACTATAGGACCCTGACCTACGGCCTATT
mGFP_R_T7	GAATTGTAATACGACTCACTATAGGTGCCGTCCTCGTACTAGTTGATGC
gBlocks	Sequence	siRNA insert (21-nt) sense	siRNA insert (21-nt) antisense
mGFP dsDNA sequence (gBlock from IDT)	GGACCCTGACCTACGGCCTATTAGTGTGATCGATACTACCACTGACGTACAATGAGATCACGAATCAAGAAGATAGTGTCAGCACCAGGAGCGCACCATCTTAGTCATCAGCAGACGCATCGACTCTAGACAGCTACGCCGAGGTGAAGTTCGAGCGACACCCTGGTGAACCGCAATACTGTAGAGCATCAACTAGTACGAGGACGGCACC	-	-
TC011636_test_siRNA_insert_1 (si19_11636, gBlock from IDT)	GGACCCTGACCTACGGCCTATTAGTGTGATCGATACTACCACTGACGTACAATGAGATCACGAATCAAGAAGATAGTGTCAGCACCAGGAGCGCACCATCTTAGTCATCAGCAGACGCATCGACTCGATGCTCGTGTTATTTCTATTTAGACAGCTACGCCGAGGTGAAGTTCGAGCGACACCCTGGTGAACCGCAATACTGTAGAGCATCAACTAGTACGAGGACGGCACC	AATAGAAATAACACGAGCATC	GATGCTCGTGTTATTTCTATT
TC003392_test_siRNA_insert_1 (si20_3392, gBlock from IDT)	GGACCCTGACCTACGGCCTATTAGTGTGATCGATACTACCACTGACGTACAATGAGATCACGAATCAAGAAGATAGTGTCAGCACCAGGAGCGCACCATCTTAGTCATCAGCAGACGCATCGACTCTGTCCACGTTAAGTTTAGTCTTAGACAGCTACGCCGAGGTGAAGTTCGAGCGACACCCTGGTGAACCGCAATACTGTAGAGCATCAACTAGTACGAGGACGGCACC	AGACTAAACTTAACGTGGACA	TGTCCACGTTAAGTTTAGTCT
*RT-qPCR primers are provided in Additional File 2

## Sheet: Primer list 2
T.castaneum gene ID (ibeetle-base.uni-goettingen.de)	Prediction	Target region	Primer Direction	Primer Sequence	Amplicon/dsRNA Sequence	Amplicon/dsRNA length
TC006679 Tc-gawky	high siRNA score	ORF	F	GAATTGTAATACGACTCACTATAGGAAGCCGAACAGTGCACTCTT	AAGCCGAACAGTGCACTCTTGCAATGTTCGGTGTTGATTACGAAGACTAAACAACAGATTACGAATTTGCAAAATCAGATTGCTGCACAACAAGCCATCTATGTCAAACAACAAAACCATGGAAGTATCGGTGGGGGACAGTCGGATTTGTTCAAGACGGCTGCACCGATGCATGACTCGATTAATGCCCTACAGAGCAATTTCGCCGATTTGGGGATTAAGGATCAAGTGAATCAGAGTCAATCGAGGCTTAACCAATGGATCAATAAGGATAAAGAAGAAGGTGGAGAGTTTAGTCGTGCCCCAGGTTC	311
TC006679 Tc-gawky	high siRNA score	ORF	R	GAATTGTAATACGACTCACTATAGGGAACCTGGGGCACGACTAAA	AAGCCGAACAGTGCACTCTTGCAATGTTCGGTGTTGATTACGAAGACTAAACAACAGATTACGAATTTGCAAAATCAGATTGCTGCACAACAAGCCATCTATGTCAAACAACAAAACCATGGAAGTATCGGTGGGGGACAGTCGGATTTGTTCAAGACGGCTGCACCGATGCATGACTCGATTAATGCCCTACAGAGCAATTTCGCCGATTTGGGGATTAAGGATCAAGTGAATCAGAGTCAATCGAGGCTTAACCAATGGATCAATAAGGATAAAGAAGAAGGTGGAGAGTTTAGTCGTGCCCCAGGTTC	311
TC008263 Tc-klp61F	high siRNA score	ORF	F	GAATTGTAATACGACTCACTATAGGTGAGTACACTGTTCGCATTTCC	TGAGTACACTGTTCGCATTTCCTTTATCGAGATTTACAACGAGGAAGTGCACGATCTTTTAAACAGTTCATCAATCCCGTTGAAAATATTTGAAGATCCGGATAACAAAGGATCAGTTTGTATCAAAGGTGTTAAAGAGGCGACTGTTCTTAATTTGCAAGAAGTTTACGATTGGCTTAATATTGGTTTGGTTGAACGACAAACAGCATCGACCAATATGAATCGTCACAGCTCTCGGTCCCATTCAATATTTACAATATCGGTTCTAACTCGCCAATTAACAGTAGAAGGAGATGAATTAATTACGATCGGTAAACTCTATTTGG	326
TC008263 Tc-klp61F	high siRNA score	ORF	R	GAATTGTAATACGACTCACTATAGGCCAAATAGAGTTTACCGATCGT	TGAGTACACTGTTCGCATTTCCTTTATCGAGATTTACAACGAGGAAGTGCACGATCTTTTAAACAGTTCATCAATCCCGTTGAAAATATTTGAAGATCCGGATAACAAAGGATCAGTTTGTATCAAAGGTGTTAAAGAGGCGACTGTTCTTAATTTGCAAGAAGTTTACGATTGGCTTAATATTGGTTTGGTTGAACGACAAACAGCATCGACCAATATGAATCGTCACAGCTCTCGGTCCCATTCAATATTTACAATATCGGTTCTAACTCGCCAATTAACAGTAGAAGGAGATGAATTAATTACGATCGGTAAACTCTATTTGG	326
TC008909 Tc-hr3	high siRNA score	ORF	F	GAATTGTAATACGACTCACTATAGGCGAATGCGCCCAAAAACTCA	CGAATGCGCCCAAAAACTCACAACAATCATCCAGCAAATCATCGAATTTGCGAAAATGGTACCTGGATTCATGAAATTGTCCCAAGACGATCAGATCGTATTATTGAAAGCAGGTAGTTTTGAACTGGCAATTATTAGAATGTCACGTTATTTGGATCTGTCCCAAAACTGTGTTCTCTACGGCGATACGATGCTCCCCCAAGACGCCTTCTTCACGTCGGATACGGCGGAAATGAAGCTGGTCACGTGCGTCTTCGAAGTGTCCAAAAGCATAGCAGAACTGAAACTTACCGAAACAGAGTTGGCTCTGTATTCGGCC	319
TC008909 Tc-hr3	high siRNA score	ORF	R	GAATTGTAATACGACTCACTATAGGGGCCGAATACAGAGCCAACT	CGAATGCGCCCAAAAACTCACAACAATCATCCAGCAAATCATCGAATTTGCGAAAATGGTACCTGGATTCATGAAATTGTCCCAAGACGATCAGATCGTATTATTGAAAGCAGGTAGTTTTGAACTGGCAATTATTAGAATGTCACGTTATTTGGATCTGTCCCAAAACTGTGTTCTCTACGGCGATACGATGCTCCCCCAAGACGCCTTCTTCACGTCGGATACGGCGGAAATGAAGCTGGTCACGTGCGTCTTCGAAGTGTCCAAAAGCATAGCAGAACTGAAACTTACCGAAACAGAGTTGGCTCTGTATTCGGCC	319
TC012303 Tc-eIF3a	high siRNA score	ORF	F	GAATTGTAATACGACTCACTATAGGCCTTTTCCAGCCTCCGACTC	CCTTTTCCAGCCTCCGACTCGTGCCAGTCTGCTGAAAGATTTAGTTCGTGTTAACGTTGTCAGTTTGGCTTCGACTCAACTCCAGGATTTGTACAATTGGTTAGAAGTCGATTTTCATCCACTTTTGCTGTGCTCGAGGGTTCATACGGTGATTCAGTCGTTGCAAGCTGAAGAAAATCTGCTACAGCAGTACATACCAGCGCTACAGGACGTTACTCTGGTGCGTTTGGTGCGGCAGATCGCTCAAGTTTACCAAACGATTGAATTTGCAAGGTTGTTGGAACTGGCAAAGTTTACTGATGCTTTCCATCTTGAGCGACT	321
TC012303 Tc-eIF3a	high siRNA score	ORF	R	GAATTGTAATACGACTCACTATAGGAGTCGCTCAAGATGGAAAGCA	CCTTTTCCAGCCTCCGACTCGTGCCAGTCTGCTGAAAGATTTAGTTCGTGTTAACGTTGTCAGTTTGGCTTCGACTCAACTCCAGGATTTGTACAATTGGTTAGAAGTCGATTTTCATCCACTTTTGCTGTGCTCGAGGGTTCATACGGTGATTCAGTCGTTGCAAGCTGAAGAAAATCTGCTACAGCAGTACATACCAGCGCTACAGGACGTTACTCTGGTGCGTTTGGTGCGGCAGATCGCTCAAGTTTACCAAACGATTGAATTTGCAAGGTTGTTGGAACTGGCAAAGTTTACTGATGCTTTCCATCTTGAGCGACT	321
TC009491 Tc-nito	high siRNA score	ORF	F	GAATTGTAATACGACTCACTATAGGAAGAATTCGCTGTTTCCGGC	AAGAATTCGCTGTTTCCGGCCAAGTTTCATTTGATTGATGGCGATACGGATATTGTGGAAGGGTTGATGAAGGACGAGGATGGAAAACATCAGCTGAGGATTACGCAAAGGTTGAGGTTGGATCAGCCAAAGTTGGAGGATGTGCAAAGGAGAATTTCGGGGGCGAGTTCGCATGCGATTTTCTTGGGGTTGGCGGGGTCGACGGCGTCGGTCACGAATGATGATAGTACGGTGCAGACGAGGCCGTTGAGGAATTTGGTGTCGTATTTGAAGCAGAAGGAAGCAGCTGGGGTTATTTCGT	301
TC009491 Tc-nito	high siRNA score	ORF	R	GAATTGTAATACGACTCACTATAGGACGAAATAACCCCAGCTGCT	AAGAATTCGCTGTTTCCGGCCAAGTTTCATTTGATTGATGGCGATACGGATATTGTGGAAGGGTTGATGAAGGACGAGGATGGAAAACATCAGCTGAGGATTACGCAAAGGTTGAGGTTGGATCAGCCAAAGTTGGAGGATGTGCAAAGGAGAATTTCGGGGGCGAGTTCGCATGCGATTTTCTTGGGGTTGGCGGGGTCGACGGCGTCGGTCACGAATGATGATAGTACGGTGCAGACGAGGCCGTTGAGGAATTTGGTGTCGTATTTGAAGCAGAAGGAAGCAGCTGGGGTTATTTCGT	301
TC008058 Tc-cyp4g15	high siRNA score	ORF	F	GAATTGTAATACGACTCACTATAGGTTCCTGCCGGTTGTACTGTC	TTCCTGCCGGTTGTACTGTCGTTATTGGTACTTTCAAAGTTCATCGCCTTGAGGAGTATTACCCTAACCCGGATAAATTCGATCCTGATAACTTCCTTCCGGAGAGGACTGCCAACAGGCACTACTACTCCTTTATTCCGTTTAGTGCCGGACCTCGCAGCTGTGTCGGGCGGAAATATGCCATGTTGAAACTGAAAATACTGCTCTCTACGATTTTGAGAAACTACCGAATTTATTCGGATTTGAAAGAAAAAGATTTCCAACTCCAAGGTGATATTATTCTTAAGAGGGCCGAAGGA	299
TC008058 Tc-cyp4g15	high siRNA score	ORF	R	GAATTGTAATACGACTCACTATAGGTCCTTCGGCCCTCTTAAGAA	TTCCTGCCGGTTGTACTGTCGTTATTGGTACTTTCAAAGTTCATCGCCTTGAGGAGTATTACCCTAACCCGGATAAATTCGATCCTGATAACTTCCTTCCGGAGAGGACTGCCAACAGGCACTACTACTCCTTTATTCCGTTTAGTGCCGGACCTCGCAGCTGTGTCGGGCGGAAATATGCCATGTTGAAACTGAAAATACTGCTCTCTACGATTTTGAGAAACTACCGAATTTATTCGGATTTGAAAGAAAAAGATTTCCAACTCCAAGGTGATATTATTCTTAAGAGGGCCGAAGGA	299
TC006492 Tc-rpt1	high siRNA score	ORF	F	GAATTGTAATACGACTCACTATAGGGACACCGACGACCCCAAATA	GACACCGACGACCCCAAATATATCATAAATGTGAAGCAATTCGCCAAGTTTGTGGTGGATTTGGCCGATTCGGTGGCCCCCACGGATATCGAGGAGGGTATGAGAGTGGGTGTTGACCGCAATAAGTACCAAATCCACATCCCCTTGCCCCCCAAAATCGACCCCACTGTCACTATGATGCAAGTGGAGGAAAAACCCGATGTTACATACAGTGACGTTGGGGGTTGTAAGGAGCAAATTGAGAAATTGCGAGAAGTGGTTGAAACACCTTTGTTACACCCGGAAAAATTCGTCAAATTGGGGATTGAGCC	311
TC006492 Tc-rpt1	high siRNA score	ORF	R	GAATTGTAATACGACTCACTATAGGGGCTCAATCCCCAATTTGACG	GACACCGACGACCCCAAATATATCATAAATGTGAAGCAATTCGCCAAGTTTGTGGTGGATTTGGCCGATTCGGTGGCCCCCACGGATATCGAGGAGGGTATGAGAGTGGGTGTTGACCGCAATAAGTACCAAATCCACATCCCCTTGCCCCCCAAAATCGACCCCACTGTCACTATGATGCAAGTGGAGGAAAAACCCGATGTTACATACAGTGACGTTGGGGGTTGTAAGGAGCAAATTGAGAAATTGCGAGAAGTGGTTGAAACACCTTTGTTACACCCGGAAAAATTCGTCAAATTGGGGATTGAGCC	311
TC006375 Tc-rpn7	high siRNA score	ORF	F	GAATTGTAATACGACTCACTATAGGTCAGCACTTTCACATCGTACGA	TCAGCACTTTCACATCGTACGAATTAATGGATTATAAAGCTTTTGTCAGATACACCGTTTACACATCAATCATAAGTTTACCACGGAACCAATTGAGAGACAAAGTGGTTAAAGGGTCGGAAATTCTGGAAGTTTTACACTCTGAAGCCTTCGTCAAAGACTACTTGTTTTCGTTGTATAATTGCCAGTATTCCGAATTTTTCAACAATCTCGCTGAGGTTGAGACAGTTTTGCGCAAGGACTACTTCCTCAACCCTCATTATCGCTACTACGTCCGTGAGATGAAAATTTTGGCATACACCCAGTTATTGGA	313
TC006375 Tc-rpn7	high siRNA score	ORF	R	GAATTGTAATACGACTCACTATAGGTCCAATAACTGGGTGTATGCCA	TCAGCACTTTCACATCGTACGAATTAATGGATTATAAAGCTTTTGTCAGATACACCGTTTACACATCAATCATAAGTTTACCACGGAACCAATTGAGAGACAAAGTGGTTAAAGGGTCGGAAATTCTGGAAGTTTTACACTCTGAAGCCTTCGTCAAAGACTACTTGTTTTCGTTGTATAATTGCCAGTATTCCGAATTTTTCAACAATCTCGCTGAGGTTGAGACAGTTTTGCGCAAGGACTACTTCCTCAACCCTCATTATCGCTACTACGTCCGTGAGATGAAAATTTTGGCATACACCCAGTTATTGGA	313
TC008263	low siRNA score	ORF	F	GAATTGTAATACGACTCACTATAGGGACTCATTCCATGGACGCCA	GACTCATTCCATGGACGCCATCCCCTACGTGAAACCAGCACCGGTCTTGCCGTCCTCGCTCAACATCAACGAACTGTTCCAAAAGTTGGTAGCGACGGGAATCGTCGCGACCCAAGAACCGGTAGCCGAACCACAACCACCACCACCTGTTAAAACTGTGAGACGCAGCACGATGGAAAACCTCAGACCTGTTACCTTCAACAGACCTGAAACGCTGAAAATGCGCCAAAGTCTTCTGTACGAAGCACTTTACTCAGGGATGCAGTGCAGCAGTTGCGGCATGCGTTTCCCGCCAGAGCAGAGTATACACTACAGCCAACACTTGGACTGGCATTTCCGACA	342
TC008263	low siRNA score	ORF	R	GAATTGTAATACGACTCACTATAGGTGTCGGAAATGCCAGTCCAA	GACTCATTCCATGGACGCCATCCCCTACGTGAAACCAGCACCGGTCTTGCCGTCCTCGCTCAACATCAACGAACTGTTCCAAAAGTTGGTAGCGACGGGAATCGTCGCGACCCAAGAACCGGTAGCCGAACCACAACCACCACCACCTGTTAAAACTGTGAGACGCAGCACGATGGAAAACCTCAGACCTGTTACCTTCAACAGACCTGAAACGCTGAAAATGCGCCAAAGTCTTCTGTACGAAGCACTTTACTCAGGGATGCAGTGCAGCAGTTGCGGCATGCGTTTCCCGCCAGAGCAGAGTATACACTACAGCCAACACTTGGACTGGCATTTCCGACA	342
TC006679	low siRNA score	ORF	F	GAATTGTAATACGACTCACTATAGGCACCGAACTATGGGAAGCCA	CACCGAACTATGGGAAGCCAATTTGCGTAACGGCGGTCAGCCGCCTCCACAGCCCCAGCAGAAAACCCCATGGGGTCACACCCCCTCGACCAACATTGGCGGTACCTGGGGCGAAGACGACGACGCCGACAGTTCAAACGTATGGACCGGTGTTCCCTCAGGCCAGCAACAATGGGGCAATACTGCCAATAGTGGCGGTATGTGGGGCGGTCCGAAAAAAGAGTCCGAATGGGGCGCAGCGGCTGGAAACCCTGGATGGGGCGATCCGCGCACTGCCACCGATCCACGTGCAACTGGAGGCATTGATCCGCGCGACATGCGTCCAGATTTGCGAG	335
TC006679	low siRNA score	ORF	R	GAATTGTAATACGACTCACTATAGGCTCGCAAATCTGGACGCATG	CACCGAACTATGGGAAGCCAATTTGCGTAACGGCGGTCAGCCGCCTCCACAGCCCCAGCAGAAAACCCCATGGGGTCACACCCCCTCGACCAACATTGGCGGTACCTGGGGCGAAGACGACGACGCCGACAGTTCAAACGTATGGACCGGTGTTCCCTCAGGCCAGCAACAATGGGGCAATACTGCCAATAGTGGCGGTATGTGGGGCGGTCCGAAAAAAGAGTCCGAATGGGGCGCAGCGGCTGGAAACCCTGGATGGGGCGATCCGCGCACTGCCACCGATCCACGTGCAACTGGAGGCATTGATCCGCGCGACATGCGTCCAGATTTGCGAG	335
TC008909	low siRNA score	ORF	F	GAATTGTAATACGACTCACTATAGGCGAATGTCGAAGAAGCAGCG	CGAATGTCGAAGAAGCAGCGAGAGAAAGTAGAAGACGAAGTCAGATTTCATAGGGCACAGTTAAGGGCGCAGAGCGATTCTGCTCCTGATAGTTCAGTGTTCGAACAACAAACACCCTCAAGTAGTGATCAGTTACATCATAGTTACAATGGCGGGTATACGTACAACAGCGATGTCAGCGCGTACACTCCAGCCTATTACACGAATACAACCCAAGTCCAAGCGAATTCGATGGGCTATGACATCTCCGCAGATTACGTGGACAGTACAACAGCGTATGATCCGAGGCCGGGCCTGGACACACTGAACGACA	313
TC008909	low siRNA score	ORF	R	GAATTGTAATACGACTCACTATAGGTGTCGTTCAGTGTGTCCAGG	CGAATGTCGAAGAAGCAGCGAGAGAAAGTAGAAGACGAAGTCAGATTTCATAGGGCACAGTTAAGGGCGCAGAGCGATTCTGCTCCTGATAGTTCAGTGTTCGAACAACAAACACCCTCAAGTAGTGATCAGTTACATCATAGTTACAATGGCGGGTATACGTACAACAGCGATGTCAGCGCGTACACTCCAGCCTATTACACGAATACAACCCAAGTCCAAGCGAATTCGATGGGCTATGACATCTCCGCAGATTACGTGGACAGTACAACAGCGTATGATCCGAGGCCGGGCCTGGACACACTGAACGACA	313
TC012303	low siRNA score	ORF	F	GAATTGTAATACGACTCACTATAGGGCCTAGCGGAAGACCAAGAC	GCCTAGCGGAAGACCAAGACAAAGGTCGCGAAAAACCCAAAGACTCCTGGCGTGCGAAAGGCGAACGCGAGCCTCCGAAACGCGAAGGCGGCGACTCGTCCTGGCGCCGCGGGGAAAAACCCGAGGAGCCGAAGAAGGTCGAAGCTTGGCGACCGAGGAACATGCGTGCGAATCCCGACGAAACAAAGGGCGGAGACGCGTGGAGGAGCCGCGAGGCGGAGGCGGAGGAGCAGCCCGAGCGCGAACGCAGGGAAGTTGGGCGTGGCTTCGAACGCGGCGATCGCGATAGGTTCACCCGAGAG	302
TC012303	low siRNA score	ORF	R	GAATTGTAATACGACTCACTATAGGCTCTCGGGTGAACCTATCGC	GCCTAGCGGAAGACCAAGACAAAGGTCGCGAAAAACCCAAAGACTCCTGGCGTGCGAAAGGCGAACGCGAGCCTCCGAAACGCGAAGGCGGCGACTCGTCCTGGCGCCGCGGGGAAAAACCCGAGGAGCCGAAGAAGGTCGAAGCTTGGCGACCGAGGAACATGCGTGCGAATCCCGACGAAACAAAGGGCGGAGACGCGTGGAGGAGCCGCGAGGCGGAGGCGGAGGAGCAGCCCGAGCGCGAACGCAGGGAAGTTGGGCGTGGCTTCGAACGCGGCGATCGCGATAGGTTCACCCGAGAG	302
TC009491	low siRNA score	ORF	F	GAATTGTAATACGACTCACTATAGGTGTTTATGCTCGCCTCCAGC	TGTTTATGCTCGCCTCCAGCCGAGACAAAATAACAGTCCGCATCCAAAACATGAAACGCAGCAGCGACCGCGACACGCCCCCACGCAGCAAACGCTCCCGTTCAAGCATGGGCCGGTACGACGACAGCTCCGACGAACGCCTAACCCCCGAACGCGTCCGCCGTCGTGGAAGCCGCAATCGCTCGCCCAGCCCCCGCCCCAGGTATGTCAGCCCGCATCGCGATGAATATCTGCGCCCCCCTGAACGCGCCTACCCTTACAAAGTGCTCTGCGTCAGCGCCCTACACCCCAAAGCCAGCGATGAAGTG	308
TC009491	low siRNA score	ORF	R	GAATTGTAATACGACTCACTATAGGCACTTCATCGCTGGCTTTGG	TGTTTATGCTCGCCTCCAGCCGAGACAAAATAACAGTCCGCATCCAAAACATGAAACGCAGCAGCGACCGCGACACGCCCCCACGCAGCAAACGCTCCCGTTCAAGCATGGGCCGGTACGACGACAGCTCCGACGAACGCCTAACCCCCGAACGCGTCCGCCGTCGTGGAAGCCGCAATCGCTCGCCCAGCCCCCGCCCCAGGTATGTCAGCCCGCATCGCGATGAATATCTGCGCCCCCCTGAACGCGCCTACCCTTACAAAGTGCTCTGCGTCAGCGCCCTACACCCCAAAGCCAGCGATGAAGTG	308
TC008058	low siRNA score	ORF	F	GAATTGTAATACGACTCACTATAGGCCCTGCTGTTATGGTACGCT	CCCTGCTGTTATGGTACGCTTATTGGAGAATATCAAAGAGACACATGCTAGAGCTCGCCGCCAAAATCCCCGGACCCCCGGGATTACCAATCCTCGGAAACGCCCTAGACCTGGTCGGGAAACCACACCAGGTCTTCAGCCATGTGTACCAAAAGTCCTTCGAGTACAAAAAGGTGGTGAAAATGTGGGCGGGCCCCAAACTTCTGGTCTTTCTGACCGACCCTTCGGACATCGAGCTGATCTTGAGCAGTTACGTCCACATTGACAAGTCGTCCGAGTACAGGTTTTTCAAACCGTGGCTCGGCGATGGTCTTTTGA	318
TC008058	low siRNA score	ORF	R	GAATTGTAATACGACTCACTATAGGTCAAAAGACCATCGCCGAGC	CCCTGCTGTTATGGTACGCTTATTGGAGAATATCAAAGAGACACATGCTAGAGCTCGCCGCCAAAATCCCCGGACCCCCGGGATTACCAATCCTCGGAAACGCCCTAGACCTGGTCGGGAAACCACACCAGGTCTTCAGCCATGTGTACCAAAAGTCCTTCGAGTACAAAAAGGTGGTGAAAATGTGGGCGGGCCCCAAACTTCTGGTCTTTCTGACCGACCCTTCGGACATCGAGCTGATCTTGAGCAGTTACGTCCACATTGACAAGTCGTCCGAGTACAGGTTTTTCAAACCGTGGCTCGGCGATGGTCTTTTGA	318
TC006492	low siRNA score	ORF	F	GAATTGTAATACGACTCACTATAGGACGAAATTGACGCCATAGGC	ACGAAATTGACGCCATAGGCGGCGCTAGGTTTGACGACGGCGCCGGTGGCGACAACGAGGTGCAGCGCACGATGTTGGAACTAATCAACCAACTGGACGGTTTCGACCCCAGGGGGAATATTAAGGTTCTGATGGCGACAAACAGGCCCGATACGCTGGATCCGGCCCTGATGAGGCCAGGCCGACTTGACCGCAAGGTCGAGTTCGGGTTGCCGGACCTGGAGGGCCGCAGCCACATCTTCAAGATCCATGCCAGGTCGATGAGTGTGGAGAGGGACATTAGGTTCGAGCTGTTGGCTCGCCTGTGTCCGAACTCCACGGGGGCGGAGATCAGGAGCGTGTGCAC	346
TC006492	low siRNA score	ORF	R	GAATTGTAATACGACTCACTATAGGGTGCACACGCTCCTGATCT	ACGAAATTGACGCCATAGGCGGCGCTAGGTTTGACGACGGCGCCGGTGGCGACAACGAGGTGCAGCGCACGATGTTGGAACTAATCAACCAACTGGACGGTTTCGACCCCAGGGGGAATATTAAGGTTCTGATGGCGACAAACAGGCCCGATACGCTGGATCCGGCCCTGATGAGGCCAGGCCGACTTGACCGCAAGGTCGAGTTCGGGTTGCCGGACCTGGAGGGCCGCAGCCACATCTTCAAGATCCATGCCAGGTCGATGAGTGTGGAGAGGGACATTAGGTTCGAGCTGTTGGCTCGCCTGTGTCCGAACTCCACGGGGGCGGAGATCAGGAGCGTGTGCAC	346
TC006375	low siRNA score	ORF	F	GAATTGTAATACGACTCACTATAGGTGCCGATCGAAAACCTGGAA	TGCCGATCGAAAACCTGGAAGACCAAGGCCTGGAGAAAAACCCCGACCTCGAACTTGCCCATTGCAAGTTTTTACTCACCCTTCCCGAGTACAGAAACGACCGCTTTGTCCACCAAAAAATCACCGATGCCATCAAAAAAGACGACATGGCCCCTTGGTACGAGCTCATTATCAAGGACTGCGGCTGGAAAAAAGACGCCAATTTTCTCAAAACCATCCAAGCGAAGAACGCTGAAGAAATCAAAAAGTTGGATGCGGCGATTGAAGACGCTGAGAAGAATTTAGGCGAGATGGAAGTCCGTGAGG	306
TC006375	low siRNA score	ORF	R	GAATTGTAATACGACTCACTATAGGCCTCACGGACTTCCATCTCG	TGCCGATCGAAAACCTGGAAGACCAAGGCCTGGAGAAAAACCCCGACCTCGAACTTGCCCATTGCAAGTTTTTACTCACCCTTCCCGAGTACAGAAACGACCGCTTTGTCCACCAAAAAATCACCGATGCCATCAAAAAAGACGACATGGCCCCTTGGTACGAGCTCATTATCAAGGACTGCGGCTGGAAAAAAGACGCCAATTTTCTCAAAACCATCCAAGCGAAGAACGCTGAAGAAATCAAAAAGTTGGATGCGGCGATTGAAGACGCTGAGAAGAATTTAGGCGAGATGGAAGTCCGTGAGG	306
TC008263	whole mRNA best accessibility	ORF	F	GAATTGTAATACGACTCACTATAGGGCCAGTTACAGCCCAACCTA	GCCAGTTACAGCCCAACCTACATCCAACAGTATTCATTTCAATCCCAAATTTCTAAAAACCACCAAAACCGAAATAGCAACACCTATCGTCCCTGAAACAACAACCACTCCTCTGGATATGGAAACCTTCACGATGCAACAAAAACTAATCCAGAAACAAAAAGAACTCATCGAACTTCAGCAGAAAAAATTAAAATTAGAACTGTTACAAACACAAGTTAAACTCCAAAAGCAATTGGAAAATAATCCGAATGCTGTTGTTGGCAATAATGTACCACCAAGAACTCAGACCGGGACG	298
TC008263	whole mRNA best accessibility	ORF	R	GAATTGTAATACGACTCACTATAGGCGTCCCGGTCTGAGTTCTTG	GCCAGTTACAGCCCAACCTACATCCAACAGTATTCATTTCAATCCCAAATTTCTAAAAACCACCAAAACCGAAATAGCAACACCTATCGTCCCTGAAACAACAACCACTCCTCTGGATATGGAAACCTTCACGATGCAACAAAAACTAATCCAGAAACAAAAAGAACTCATCGAACTTCAGCAGAAAAAATTAAAATTAGAACTGTTACAAACACAAGTTAAACTCCAAAAGCAATTGGAAAATAATCCGAATGCTGTTGTTGGCAATAATGTACCACCAAGAACTCAGACCGGGACG	298
TC006679	whole mRNA best accessibility	ORF	F	GAATTGTAATACGACTCACTATAGGGGAACAGCCAATCCCGCTAA	GGAACAGCCAATCCCGCTAATCAAAACAATACAGGCACTCAGCAATGGAACAATAACGCTAATCGACCACCGACCTCAAGCCAGGGACCTACGCAAGATGCCAACAAGGCCAATTCTAACCTGAATTCGAATGGACAACAACAAACACCCGCCTCACAACCAAACAATTCCAGTTGGGGTCAACCAGGTGCAAAACCACCAACAACCAACAATGGACCCCAACCTACAACTTCGACATCTTCAGCTAAACCACCCAATCCCACCGCCCAACCCAACACGACCACTTCAACCAAACAACA	299
TC006679	whole mRNA best accessibility	ORF	R	GAATTGTAATACGACTCACTATAGGTGTTGTTTGGTTGAAGTGGTCG	GGAACAGCCAATCCCGCTAATCAAAACAATACAGGCACTCAGCAATGGAACAATAACGCTAATCGACCACCGACCTCAAGCCAGGGACCTACGCAAGATGCCAACAAGGCCAATTCTAACCTGAATTCGAATGGACAACAACAAACACCCGCCTCACAACCAAACAATTCCAGTTGGGGTCAACCAGGTGCAAAACCACCAACAACCAACAATGGACCCCAACCTACAACTTCGACATCTTCAGCTAAACCACCCAATCCCACCGCCCAACCCAACACGACCACTTCAACCAAACAACA	299
TC008909	whole mRNA best accessibility	3'UTR	F	GAATTGTAATACGACTCACTATAGGCAGCAGCTACTTGCCTCTCT	CAGCAGCTACTTGCCTCTCTTCATTTTTCTCGGTATTAATGTCAAAAGTTAAGTATGTTTATGTAATTTCCCGTCGAAAATGCCAGAATGAATAGTTCTAATTTTTAAGTTAGTTTTAACGTGCTTGTACATGTTAACCATTGTTAAATCTCATTTTAACTTAGTACTTTCAACCCAGTGTTATAAAGCTATTTATGTAATTAGAATCTTTGTAGGTATGAAACAAACCTAACATCACATTTTTTTTAAACAAAAACTCAAAGGTCTTGTATTATAGAAAATTTTTGTATTTTAATAATAATTGTAGTTTCTTCCGTTTTGACAATGGTTAACATCCATGAGAGGCT	347
TC008909	whole mRNA best accessibility	3'UTR	R	GAATTGTAATACGACTCACTATAGGAGCCTCTCATGGATGTTAACCA	CAGCAGCTACTTGCCTCTCTTCATTTTTCTCGGTATTAATGTCAAAAGTTAAGTATGTTTATGTAATTTCCCGTCGAAAATGCCAGAATGAATAGTTCTAATTTTTAAGTTAGTTTTAACGTGCTTGTACATGTTAACCATTGTTAAATCTCATTTTAACTTAGTACTTTCAACCCAGTGTTATAAAGCTATTTATGTAATTAGAATCTTTGTAGGTATGAAACAAACCTAACATCACATTTTTTTTAAACAAAAACTCAAAGGTCTTGTATTATAGAAAATTTTTGTATTTTAATAATAATTGTAGTTTCTTCCGTTTTGACAATGGTTAACATCCATGAGAGGCT	347
TC012303	whole mRNA best accessibility	ORF	F	GAATTGTAATACGACTCACTATAGGCGACTGTGTTAAATCAAGCCA	CGACTGTGTTAAATCAAGCCATCAATGTGATTTATCCGAATAAGAAGAAGGCCGAAAGAGAGAAGATGAGGAGTATTATGGTGAAGAATTACCACGAGACTAAGGCTCAAGAACATGAGAAGATCCTCCAACGCCATAAGATTATTGAAGACAGGAAGGAGTACATCGAGAGATTGAACACAGTCAGGGAGGAAGAAGAGCAAAGGCGTTTGGAGGAGTTGGCCAGGCAGCAGGCGCTAGCCGAGCAAAAACGCCTAGAACAAGAAAGGGAAGAAAGGGAGAAGAAGAGGGCCCAAAACGAGA	303
TC012303	whole mRNA best accessibility	ORF	R	GAATTGTAATACGACTCACTATAGGTCTCGTTTTGGGCCCTCTTC	CGACTGTGTTAAATCAAGCCATCAATGTGATTTATCCGAATAAGAAGAAGGCCGAAAGAGAGAAGATGAGGAGTATTATGGTGAAGAATTACCACGAGACTAAGGCTCAAGAACATGAGAAGATCCTCCAACGCCATAAGATTATTGAAGACAGGAAGGAGTACATCGAGAGATTGAACACAGTCAGGGAGGAAGAAGAGCAAAGGCGTTTGGAGGAGTTGGCCAGGCAGCAGGCGCTAGCCGAGCAAAAACGCCTAGAACAAGAAAGGGAAGAAAGGGAGAAGAAGAGGGCCCAAAACGAGA	303
TC009491	whole mRNA best accessibility	3'UTR	F	GAATTGTAATACGACTCACTATAGGACTTGTACACAGTCATATTCGT	ACTTGTACACAGTCATATTCGTTAATAAAAACTCTAAGTTGGATAAATCATTCTACCTTCAGCAAATAGCCAATTGGTAAGTTCCTCCAGCTTTACTAAGTAATTTAGCAACCCATAAGCGGGACTCATAATTTCAGTAAAAGAAGTTTTTTTTTAATTTAAACTAACTTATAAAGTAACAGTTTACAATTTTAAGTACCTAGAACAGTCTACACCATATTGAGGGTAGTATTTGTAGTCAGGGTAAGTATTTCTTTAATGTTAAAAGATTAAATTGATTTTTCAATAGATATTTTGTATGCACTTCA	308
TC009491	whole mRNA best accessibility	3'UTR	R	GAATTGTAATACGACTCACTATAGGTGAAGTGCATACAAAATATCT	ACTTGTACACAGTCATATTCGTTAATAAAAACTCTAAGTTGGATAAATCATTCTACCTTCAGCAAATAGCCAATTGGTAAGTTCCTCCAGCTTTACTAAGTAATTTAGCAACCCATAAGCGGGACTCATAATTTCAGTAAAAGAAGTTTTTTTTTAATTTAAACTAACTTATAAAGTAACAGTTTACAATTTTAAGTACCTAGAACAGTCTACACCATATTGAGGGTAGTATTTGTAGTCAGGGTAAGTATTTCTTTAATGTTAAAAGATTAAATTGATTTTTCAATAGATATTTTGTATGCACTTCA	308
TC008058	whole mRNA best accessibility	ORF	F	GAATTGTAATACGACTCACTATAGGGGTGTGAGCAAGAAGACCCA	GGTGTGAGCAAGAAGACCCAAGACCAAAGCGGCTACGACTACGCCATGGCTGTTATGAAAATGTGCGATATTTTGCACTTGAGACACACTAAATTCTGGCTGAGGCCTGATATCATCTTCAACCAAACGAAATACGCCGAATATCAGAAATCCCTGATTAACACCATCCACAGTTTGACCCGCAAGGTCATTAAACGTAAAAGGGCCGACTTTGACAAAGGCATCAGAGGCTCAACTGCCGAGGTCCCGCCTGAGCTCCAAACGAAAAATTACGACAAAACTGAATCGAAAACCGTGGTTGAAGGACTCTCGTACGGACAAAGTGCC	327
TC008058	whole mRNA best accessibility	ORF	R	GAATTGTAATACGACTCACTATAGGGGCACTTTGTCCGTACGAGA	GGTGTGAGCAAGAAGACCCAAGACCAAAGCGGCTACGACTACGCCATGGCTGTTATGAAAATGTGCGATATTTTGCACTTGAGACACACTAAATTCTGGCTGAGGCCTGATATCATCTTCAACCAAACGAAATACGCCGAATATCAGAAATCCCTGATTAACACCATCCACAGTTTGACCCGCAAGGTCATTAAACGTAAAAGGGCCGACTTTGACAAAGGCATCAGAGGCTCAACTGCCGAGGTCCCGCCTGAGCTCCAAACGAAAAATTACGACAAAACTGAATCGAAAACCGTGGTTGAAGGACTCTCGTACGGACAAAGTGCC	327
TC006492	whole mRNA best accessibility	ORF	F	GAATTGTAATACGACTCACTATAGGACCAGACAAACGTCAAATCA	ACCAGACAAACGTCAAATCAAACGTCAACAAAAAATCTGCTTGTAATCGTTCCTTCCGAGTTTTTGTGCAAATTGTGAACTGAATTCTTACAAAACACCACAAAAATGCCGGACCATTTGGGTGACGATATGCGAAAAGTAAAAACCGATAAAGAAGAGCCGGAAAAGGAAATAAAATCCCTCGATGAAGGAGATATAGCCCTGCTGAAGACCTACGGCCAGGGTCAATACACCAAGACAATAAAAACGGTGGAAGACGACATCCAAACAATTATTAAACGTGTTAATGAGTTAACCGGTATTAAAGAGTCTGACACAGGGTTGGC	326
TC006492	whole mRNA best accessibility	ORF	R	GAATTGTAATACGACTCACTATAGGGCCAACCCTGTGTCAGACTC	ACCAGACAAACGTCAAATCAAACGTCAACAAAAAATCTGCTTGTAATCGTTCCTTCCGAGTTTTTGTGCAAATTGTGAACTGAATTCTTACAAAACACCACAAAAATGCCGGACCATTTGGGTGACGATATGCGAAAAGTAAAAACCGATAAAGAAGAGCCGGAAAAGGAAATAAAATCCCTCGATGAAGGAGATATAGCCCTGCTGAAGACCTACGGCCAGGGTCAATACACCAAGACAATAAAAACGGTGGAAGACGACATCCAAACAATTATTAAACGTGTTAATGAGTTAACCGGTATTAAAGAGTCTGACACAGGGTTGGC	326
TC008263	high siRNA score	3'UTR	F	GAATTGTAATACGACTCACTATAGGGGGGGAAGAACCAGTCCAAT	GGGGGAAGAACCAGTCCAATTAAATATCAAACCAGCTCTGAGAGGCATAGAACTGAAGAAATTACCGCCAGTGCAAAAAGGAAGTGAACTGACGGGAATGTGTAGTATAATGTGATTAATTTAAATAGTGCTGAGTGAGTGTGTGTACATATTGCAGACTAAAAGGGGGACTGTTTATATAAAATTCGTTTCGTTTTATCATCTGCACTAAAATGGATTTTTTACGATTTATTTTCACTCTGTACCTATTATGCGTATCATGATTTAGTTTGACATTTTATGTCTCTGTTGTTGTCAATTGTTGGA	306
TC008263	high siRNA score	3'UTR	R	GAATTGTAATACGACTCACTATAGGTCCAACAATTGACAACAACAGA	GGGGGAAGAACCAGTCCAATTAAATATCAAACCAGCTCTGAGAGGCATAGAACTGAAGAAATTACCGCCAGTGCAAAAAGGAAGTGAACTGACGGGAATGTGTAGTATAATGTGATTAATTTAAATAGTGCTGAGTGAGTGTGTGTACATATTGCAGACTAAAAGGGGGACTGTTTATATAAAATTCGTTTCGTTTTATCATCTGCACTAAAATGGATTTTTTACGATTTATTTTCACTCTGTACCTATTATGCGTATCATGATTTAGTTTGACATTTTATGTCTCTGTTGTTGTCAATTGTTGGA	306
TC006679	high siRNA score	3'UTR	F	GAATTGTAATACGACTCACTATAGGACGACTGACACTGACTTCACA	ACGACTGACACTGACTTCACACATTATATTGGGTGTTGATGATGTAAGTTTTAAACGTTTTTAACTTGATTGATTTTTGTAAGATGTCGGAAAACACGAATTGTATTATTCCACCTTTATTGTTATTTAATGTAATTTTTAATTTTTACGACGGTTGTTGTTTTTAGGATTGCTTTATGATTTAATGAGTTTCACAGATGTACACAAGGACCGGTCGTGAATACCTTTTGTTTTATCTTAAAATTGAAATTAAATGAGAGTTGCCATTTTTTATTATTTATTTATTATTTAATTGAGAAGAAGTGGAGTAATTGTGT	317
TC006679	high siRNA score	3'UTR	R	GAATTGTAATACGACTCACTATAGGACACAATTACTCCACTTCTTCT	ACGACTGACACTGACTTCACACATTATATTGGGTGTTGATGATGTAAGTTTTAAACGTTTTTAACTTGATTGATTTTTGTAAGATGTCGGAAAACACGAATTGTATTATTCCACCTTTATTGTTATTTAATGTAATTTTTAATTTTTACGACGGTTGTTGTTTTTAGGATTGCTTTATGATTTAATGAGTTTCACAGATGTACACAAGGACCGGTCGTGAATACCTTTTGTTTTATCTTAAAATTGAAATTAAATGAGAGTTGCCATTTTTTATTATTTATTTATTATTTAATTGAGAAGAAGTGGAGTAATTGTGT	317
TC008909	high siRNA score	3'UTR	F	GAATTGTAATACGACTCACTATAGGGCGAGTTGCAAGTGCGTAAA	GCGAGTTGCAAGTGCGTAAAAATAGCCACTTTTGTAAATGAGGGTTGGCAGTGGGTAATGGTATAGCTATTGTTAAATGATTATTATGAACTAAAATGTTTAAAAAACATGTACCTTGGGCTACAAACTGTACATTATCTTAATTTATTAGAATCCTTTATACTGCTGGTGAAATTTTTTTAGTGTAGATGTTGCTAACATTTTGTTTATATTATATATATTATATATATTTTATTTCTGTTGGTCTATGACAATTATTACAGTTTGTTAATATTTTTGTTAGTATTTTATTTTTCCTCCTAATAATCTCTTTCTGT	317
TC008909	high siRNA score	3'UTR	R	GAATTGTAATACGACTCACTATAGGACAGAAAGAGATTATTAGGAGG	GCGAGTTGCAAGTGCGTAAAAATAGCCACTTTTGTAAATGAGGGTTGGCAGTGGGTAATGGTATAGCTATTGTTAAATGATTATTATGAACTAAAATGTTTAAAAAACATGTACCTTGGGCTACAAACTGTACATTATCTTAATTTATTAGAATCCTTTATACTGCTGGTGAAATTTTTTTAGTGTAGATGTTGCTAACATTTTGTTTATATTATATATATTATATATATTTTATTTCTGTTGGTCTATGACAATTATTACAGTTTGTTAATATTTTTGTTAGTATTTTATTTTTCCTCCTAATAATCTCTTTCTGT	317
TC009491	high siRNA score	3'UTR	F	GAATTGTAATACGACTCACTATAGGTCAGTGGCTAGGAAGTATGGTC	TCAGTGGCTAGGAAGTATGGTCTTCTATAATCATTTCTCCTGTCTGGTTATAAAATGTTCAATAGTGTTGTGCAAATAGATAAGTTCTTTCAGACGATTGTGTTGTTCTGTTCTTCAAATATTCCTTGTGAGTGTGAATGTGCACAAAGTCCAAATTTCGCGCGGAGTTTTCTTTTCGTAGTAGTGGAAAAACGTAATTTAATGGCTGTGATTTTCTCTAATTGGATTTCTCTCATTTTATTTGGAATTAAACGAGTTCAGTGATTCGAATTTAGTGAGCAAAATTTTTCGTGTTGTTGAACATTGTGAG	310
TC009491	high siRNA score	3'UTR	R	GAATTGTAATACGACTCACTATAGGCTCACAATGTTCAACAACACGA	TCAGTGGCTAGGAAGTATGGTCTTCTATAATCATTTCTCCTGTCTGGTTATAAAATGTTCAATAGTGTTGTGCAAATAGATAAGTTCTTTCAGACGATTGTGTTGTTCTGTTCTTCAAATATTCCTTGTGAGTGTGAATGTGCACAAAGTCCAAATTTCGCGCGGAGTTTTCTTTTCGTAGTAGTGGAAAAACGTAATTTAATGGCTGTGATTTTCTCTAATTGGATTTCTCTCATTTTATTTGGAATTAAACGAGTTCAGTGATTCGAATTTAGTGAGCAAAATTTTTCGTGTTGTTGAACATTGTGAG	310
TC006375	high siRNA score	3'UTR	F	GAATTGTAATACGACTCACTATAGGCGAAGCGTTTGGTGTCACAG	CGAAGCGTTTGGTGTCACAGTTGAATTTATCGATTCGGAATTATCTACATTTATTGCAGCTGGAAGATTGCATTGCAAAATTGATCGAGTCGGGGGAATTGTCGAAACAAATCGCCCCGATTTGAAAAATGCACAGTTTAATTCCGTTGTTAAACAAGGAGATTTATTACTCAATCGTGTGCAAAAACTCTCAAGAGTCATTAATATATAATTTTGTACTTGTAATGGCTAGTAATAACAATTATTAATCCGTTAGTTTGTACTTATTTACCCTTCATTAATTTTTTTATTTACTTATTACTTTGTTGTGCAAACAGCTTT	321
TC006375	high siRNA score	3'UTR	R	GAATTGTAATACGACTCACTATAGGAAAGCTGTTTGCACAACAAA	CGAAGCGTTTGGTGTCACAGTTGAATTTATCGATTCGGAATTATCTACATTTATTGCAGCTGGAAGATTGCATTGCAAAATTGATCGAGTCGGGGGAATTGTCGAAACAAATCGCCCCGATTTGAAAAATGCACAGTTTAATTCCGTTGTTAAACAAGGAGATTTATTACTCAATCGTGTGCAAAAACTCTCAAGAGTCATTAATATATAATTTTGTACTTGTAATGGCTAGTAATAACAATTATTAATCCGTTAGTTTGTACTTATTTACCCTTCATTAATTTTTTTATTTACTTATTACTTTGTTGTGCAAACAGCTTT	321
Below are the graphic representations of dsRNA region with highest siRNA efficacy scores in the mRNA of TC006679 Tc-gawky, left: within ORF and right whole mRNA prediction (produced by https://dsrip.uni-goettingen.de/)

## Sheet: Primer list 3
Primer	Direction	Gene accession (TSA: GKIH01000001:GKIH01098921)	dsRNA	dsRNA legnth bp	Note	Amplicon/dsRNA Sequence
GAATTGTAATACGACTCACTATAGGCCGACACAGACGATCCCAAA	F	GKIH01096120.1	dsRpt1 scr	403	Previous screen (Cedden et al., 2024)	CCGACACAGACGATCCCAAATATATTATCAACGTTAAACAGTTTGCTAAATTTGTGGTTGACTTGGCCGATTCAGTTGCTCCAACTGATATTGAAGAAGGCATGAGAGTAGGAGTTGATCGTAATAAGTATCAAATTCATATACCGTTGCCTCCTAAAATTGATCCTACTGTTACTATGATGCAGGTGGAAGAAAAACCTGATGTTACTTACAGCGATGTCGGGGGGTGTAAAGAGCAGATAGAGAAATTGAGGGAAGTGGTCGAGACTCCTTTATTACATCCTGAAAAATTCGTGAAACTGGGCATAGAACCTCCCAAGGGTGTCCTACTTTTCGGTCCCCCTGGTACAGGCAAAACTCTGTGTGCTAGGGCGGTGGCCAACAGAACGGACGCCTGTT…
GAATTGTAATACGACTCACTATAGGATGAAACAGGCGTCCGTTCT	R	GKIH01096120.1	dsRpt1 scr	403	Previous screen (Cedden et al., 2024)	CCGACACAGACGATCCCAAATATATTATCAACGTTAAACAGTTTGCTAAATTTGTGGTTGACTTGGCCGATTCAGTTGCTCCAACTGATATTGAAGAAGGCATGAGAGTAGGAGTTGATCGTAATAAGTATCAAATTCATATACCGTTGCCTCCTAAAATTGATCCTACTGTTACTATGATGCAGGTGGAAGAAAAACCTGATGTTACTTACAGCGATGTCGGGGGGTGTAAAGAGCAGATAGAGAAATTGAGGGAAGTGGTCGAGACTCCTTTATTACATCCTGAAAAATTCGTGAAACTGGGCATAGAACCTCCCAAGGGTGTCCTACTTTTCGGTCCCCCTGGTACAGGCAAAACTCTGTGTGCTAGGGCGGTGGCCAACAGAACGGACGCCTGTT…
GAATTGTAATACGACTCACTATAGGTGCCAAGAGAAGTTGACCCC	F	GKIH01032540.1	dsRpt4 scr	397	Previous screen (Cedden et al., 2024)	TGCCAAGAGAAGTTGACCCCTTGGTTTACAACATGAGCCATGAAGATCCTGGTGATGTAACTTATTCTGCTATTGGTGGTCTTTCTGAACAAATTAGAGAACTCCGAGAAGTTATTGAATTACCATTAATGAACCCGGAGTTATTTATGAGAGTTGGAATTACACCTCCAAAAGGTTGTTTGCTTTATGGACCACCAGGTACAGGAAAAACTTTGTTGGCAAGAGCTGTGGCTTCACAACTTGATGCAAATTTCTTGAAAGTTGTATCTAGTGCTATTGTTGACAAATATATTGGAGAGTCTGCCAGACTTATCAGAGAAATGTTCAACTATGCTAAAGATCATCAACCTTGCATTATTTTTATGGATGAAATTGATGCTATAGGTGGTCGCAGGTT
GAATTGTAATACGACTCACTATAGGAACCTGCGACCACCTATAGC	R	GKIH01032540.1	dsRpt4 scr	397	Previous screen (Cedden et al., 2024)	TGCCAAGAGAAGTTGACCCCTTGGTTTACAACATGAGCCATGAAGATCCTGGTGATGTAACTTATTCTGCTATTGGTGGTCTTTCTGAACAAATTAGAGAACTCCGAGAAGTTATTGAATTACCATTAATGAACCCGGAGTTATTTATGAGAGTTGGAATTACACCTCCAAAAGGTTGTTTGCTTTATGGACCACCAGGTACAGGAAAAACTTTGTTGGCAAGAGCTGTGGCTTCACAACTTGATGCAAATTTCTTGAAAGTTGTATCTAGTGCTATTGTTGACAAATATATTGGAGAGTCTGCCAGACTTATCAGAGAAATGTTCAACTATGCTAAAGATCATCAACCTTGCATTATTTTTATGGATGAAATTGATGCTATAGGTGGTCGCAGGTT
GAATTGTAATACGACTCACTATAGGGAGAGGCATAACGGTCCAGTTCCA	F	GKIH01027377.1	dsProsβ7 scr	439	Previous screen (Cedden et al., 2024)	GGCATAACGGTCCAGTTCCAGGTGCCTTTTACAATTTTCCAGGCACTCAAAGAATTCCTGCTGCCAACCCGATAACCCATACTCAATCTCCTGTAACTACATCAACTTCTATAATAGCTATTACTTATGATAAAGGTGTATTAATTGCTGGAGATTTAGTCGCCTCTTATGGATCTTTAGCCAGGTACAGAAATTGTCCCAGGGTAATTGAAGTTAATCCTAATATAATATTAGGAGCTGGTGGAGATTATGCAGATTTTCAGTACGTGAAAAGCTTTATTGAGCAGAAAATAATTGATGAAGACTGTTTAGATGATGGTTTAAAAATGAAACCAAAATCTCTATATTGTTGGCTTACAAGAATCATGTATCAACGTAGAAGTAAACTTGACCCCTTCT…
GAATTGTAATACGACTCACTATAGGGAGAGGTACACCATCCTGCAGTCC	R	GKIH01027377.1	dsProsβ7 scr	439	Previous screen (Cedden et al., 2024)	GGCATAACGGTCCAGTTCCAGGTGCCTTTTACAATTTTCCAGGCACTCAAAGAATTCCTGCTGCCAACCCGATAACCCATACTCAATCTCCTGTAACTACATCAACTTCTATAATAGCTATTACTTATGATAAAGGTGTATTAATTGCTGGAGATTTAGTCGCCTCTTATGGATCTTTAGCCAGGTACAGAAATTGTCCCAGGGTAATTGAAGTTAATCCTAATATAATATTAGGAGCTGGTGGAGATTATGCAGATTTTCAGTACGTGAAAAGCTTTATTGAGCAGAAAATAATTGATGAAGACTGTTTAGATGATGGTTTAAAAATGAAACCAAAATCTCTATATTGTTGGCTTACAAGAATCATGTATCAACGTAGAAGTAAACTTGACCCCTTCT…
GAATTGTAATACGACTCACTATAGGTCCAAGTAGCTCGTTGCACC	F	GKIH01096120.1	dsRpt1 RIP	354	dsRIP best prediction	TCCAAGTAGCTCGTTGCACCAAAATTATTAACGCCGACACAGACGATCCCAAATATATTATCAACGTTAAACAGTTTGCTAAATTTGTGGTTGACTTGGCCGATTCAGTTGCTCCAACTGATATTGAAGAAGGCATGAGAGTAGGAGTTGATCGTAATAAGTATCAAATTCATATACCGTTGCCTCCTAAAATTGATCCTACTGTTACTATGATGCAGGTGGAAGAAAAACCTGATGTTACTTACAGCGATGTCGGGGGGTGTAAAGAGCAGATAGAGAAATTGAGGGAAGTGGTCGAGACTCCTTTATTACATCCTGAAAAATTCGTGAAACTGGGCATAGAACCTCCCAAGG	dsRpt1-scr and dsRpt1-RIP overlaps by 79% from the 5' end but dsRpt1-RIP is much shorter
GAATTGTAATACGACTCACTATAGGCCTTGGGAGGTTCTATGCCC	R	GKIH01096120.1	dsRpt1 RIP	354	dsRIP best prediction	TCCAAGTAGCTCGTTGCACCAAAATTATTAACGCCGACACAGACGATCCCAAATATATTATCAACGTTAAACAGTTTGCTAAATTTGTGGTTGACTTGGCCGATTCAGTTGCTCCAACTGATATTGAAGAAGGCATGAGAGTAGGAGTTGATCGTAATAAGTATCAAATTCATATACCGTTGCCTCCTAAAATTGATCCTACTGTTACTATGATGCAGGTGGAAGAAAAACCTGATGTTACTTACAGCGATGTCGGGGGGTGTAAAGAGCAGATAGAGAAATTGAGGGAAGTGGTCGAGACTCCTTTATTACATCCTGAAAAATTCGTGAAACTGGGCATAGAACCTCCCAAGG
GAATTGTAATACGACTCACTATAGGTGACCTGAAAGCATTGCAGAG	F	GKIH01032540.1	dsRpt4 RIP	366	dsRIP best prediction	TGACCTGAAAGCATTGCAGAGTATGGGACAAATTGTTGGAGAAGTCTTAAAACAACTTACAGAAGAAAAATTTATCGTCAAAGCTACTAATGGTCCACGTTATGTTGTTGGTTGTCGTCGGCAATTGGATAAAACAAAATTAAAGGCAGGAACAAGAGTAGCTCTAGATATGACCACTTTAACTATAATGAGATACTTGCCAAGAGAAGTTGACCCCTTGGTTTACAACATGAGCCATGAAGATCCTGGTGATGTAACTTATTCTGCTATTGGTGGTCTTTCTGAACAAATTAGAGAACTCCGAGAAGTTATTGAATTACCATTAATGAACCCGGAGTTATTTATGAGAGTTGGAATTACACCTCC
GAATTGTAATACGACTCACTATAGGAGGTGTAATTCCAACTCTCA	R	GKIH01032540.1	dsRpt4 RIP	366	dsRIP best prediction	TGACCTGAAAGCATTGCAGAGTATGGGACAAATTGTTGGAGAAGTCTTAAAACAACTTACAGAAGAAAAATTTATCGTCAAAGCTACTAATGGTCCACGTTATGTTGTTGGTTGTCGTCGGCAATTGGATAAAACAAAATTAAAGGCAGGAACAAGAGTAGCTCTAGATATGACCACTTTAACTATAATGAGATACTTGCCAAGAGAAGTTGACCCCTTGGTTTACAACATGAGCCATGAAGATCCTGGTGATGTAACTTATTCTGCTATTGGTGGTCTTTCTGAACAAATTAGAGAACTCCGAGAAGTTATTGAATTACCATTAATGAACCCGGAGTTATTTATGAGAGTTGGAATTACACCTCC
GAATTGTAATACGACTCACTATAGGCATAACGGTCCAGTTCCA	F	GKIH01027377.1	dsProsβ7 RIP	354	dsRIP best prediction	GGCATAACGGTCCAGTTCCAGGTGCCTTTTACAATTTTCCAGGCACTCAAAGAATTCCTGCTGCCAACCCGATAACCCATACTCAATCTCCTGTAACTACATCAACTTCTATAATAGCTATTACTTATGATAAAGGTGTATTAATTGCTGGAGATTTAGTCGCCTCTTATGGATCTTTAGCCAGGTACAGAAATTGTCCCAGGGTAATTGAAGTTAATCCTAATATAATATTAGGAGCTGGTGGAGATTATGCAGATTTTCAGTACGTGAAAAGCTTTATTGAGCAGAAAATAATTGATGAAGACTGTTTAGATGATGGTTTAAAAATGAAACCAAAATCTCTATATTGTTGGC	dsProsβ7-scr and dsProsβ7-RIP overlaps by 80% from the 5' end but dsProsβ7-RIP is much shorter
GAATTGTAATACGACTCACTATAGGGCCAACAATATAGAGATTTTGG	R	GKIH01027377.1	dsProsβ7 RIP	354	dsRIP best prediction	GGCATAACGGTCCAGTTCCAGGTGCCTTTTACAATTTTCCAGGCACTCAAAGAATTCCTGCTGCCAACCCGATAACCCATACTCAATCTCCTGTAACTACATCAACTTCTATAATAGCTATTACTTATGATAAAGGTGTATTAATTGCTGGAGATTTAGTCGCCTCTTATGGATCTTTAGCCAGGTACAGAAATTGTCCCAGGGTAATTGAAGTTAATCCTAATATAATATTAGGAGCTGGTGGAGATTATGCAGATTTTCAGTACGTGAAAAGCTTTATTGAGCAGAAAATAATTGATGAAGACTGTTTAGATGATGGTTTAAAAATGAAACCAAAATCTCTATATTGTTGGC

## Sheet: Primer list 4
Primer	Direction	Gene accession (NCBI)	dsRNA	dsRNA legnth bp	Note	Amplicon/dsRNA Sequence
GAATTGTAATACGACTCACTATAGGCGAGAGATGAAAGCGGTCGA	F	XM_023158308.1	LdPSMB5 dsRIP	378	dsRIP best prediction	CGAGAGATGAAAGCGGTCGAGAAATAAAAATGGCTTTTGATCATGGTACCACAACTCTGGGTTTCATGTATAAAGGTGGTGTTGTTCTTGCTGTAGACTCCAGAGCTACAGGCGGACAATTTATTGGGTCGCAAACCATGAAAAAAATTGTGGAAATCAATGATTTCTTATTGGGAACATTGGCTGGAGGTGCGGCAGACTGTGTTTATTGGGACCGTGTACTGGCCAAACAATGTAGAATGTATGAATTAAGGAACAGGGAGCGTATTTCTGTAGCAGCTGCTTCCAAATTGATGGCAAACATGGTATACAATTACAAGGGAATGGGACTGTCAATGGGAATGATGTTAGCAGGATGGGATAAAAGAGGTCCACACC
GAATTGTAATACGACTCACTATAGGTGTGGACCTCTTTTATCCCA	R	XM_023158308.1	LdPSMB5 dsRIP	378	dsRIP best prediction	CGAGAGATGAAAGCGGTCGAGAAATAAAAATGGCTTTTGATCATGGTACCACAACTCTGGGTTTCATGTATAAAGGTGGTGTTGTTCTTGCTGTAGACTCCAGAGCTACAGGCGGACAATTTATTGGGTCGCAAACCATGAAAAAAATTGTGGAAATCAATGATTTCTTATTGGGAACATTGGCTGGAGGTGCGGCAGACTGTGTTTATTGGGACCGTGTACTGGCCAAACAATGTAGAATGTATGAATTAAGGAACAGGGAGCGTATTTCTGTAGCAGCTGCTTCCAAATTGATGGCAAACATGGTATACAATTACAAGGGAATGGGACTGTCAATGGGAATGATGTTAGCAGGATGGGATAAAAGAGGTCCACACC
GAATTGTAATACGACTCACTATAGGACCGTGTACTGGCCAAACAA	F	XM_023158308.1	LdPSMB5 Ledprona	450	Tested Ledprona region (Rodrigues et al., 2021)	ACCGTGTACTGGCCAAACAATGTAGAATGTATGAATTAAGGAACAGGGAGCGTATTTCTGTAGCAGCTGCTTCCAAATTGATGGCAAACATGGTATACAATTACAAGGGAATGGGACTGTCAATGGGAATGATGTTAGCAGGATGGGATAAAAGAGGTCCACACCTGTACTATGTAGACTCCGAGGGTACCAGAACACCTGGAAAAGTCTTTAGTGTGGGTTCAGGTTCAATTTATGCATTTGGTGTCTTGGATTCCGGATACAAATGGGATTTGACGGATGAGGAGGCTTACGATTTGGGTCGCAGGGCGATTTACCATGCCACACACAGAGATGCCTACTCTGGAGGTATCGTGAGGGTTTATCACATGAAGGAGACTGGTTGGATACATATTGATA…
GAATTGTAATACGACTCACTATAGGAATCTTCCTTCTCAGCCTGGT	R	XM_023158308.1	LdPSMB5 Ledprona	450	Tested Ledprona region (Rodrigues et al., 2021)	ACCGTGTACTGGCCAAACAATGTAGAATGTATGAATTAAGGAACAGGGAGCGTATTTCTGTAGCAGCTGCTTCCAAATTGATGGCAAACATGGTATACAATTACAAGGGAATGGGACTGTCAATGGGAATGATGTTAGCAGGATGGGATAAAAGAGGTCCACACCTGTACTATGTAGACTCCGAGGGTACCAGAACACCTGGAAAAGTCTTTAGTGTGGGTTCAGGTTCAATTTATGCATTTGGTGTCTTGGATTCCGGATACAAATGGGATTTGACGGATGAGGAGGCTTACGATTTGGGTCGCAGGGCGATTTACCATGCCACACACAGAGATGCCTACTCTGGAGGTATCGTGAGGGTTTATCACATGAAGGAGACTGGTTGGATACATATTGATA…
Overlap between dsRIP prediction and Ledprona
			Query: proteasome subunit beta type-5 mRNA, complete cds
			1. tested Ledprona region
			2. actual Ledprona region
			3. dsRIP predicted region
Alignments of dsRNA regions against the target proteasome subunit beta type-5 mRNA, complete cds
