# Supplementary material for: Optimizing dsRNA sequences for RNAi in pest control and research with the dsRIP web platform
Source: BMC Biol. 2025 Apr 28;23:114. doi: 10.1186/s12915-025-02219-6 (PMC12039203; doi:10.1186/s12915-025-02219-6)
Supplement: Supplementary file 2 — Additional file 2: Source data. Contains raw bioassay results and detailed analysis results. [file 12915_2025_2219_MOESM2_ESM.xlsx]

## Sheet: Fig.1 raw and model
Table Analyzed	Cox_Tc_TC006679_siRNA
Time variable	time
Censor/Event variable	event
Regression type	Cox regression
Estimation method	Efron's approximation
Model
Parameter estimates	Variable	Estimate	Standard error	95% CI (profile likelihood)
β1	anti_GC	-0.00919632	0.0252058	-0.0582352 to 0.0407868
β2	anti_9_14_GC	0.0158883	0.00415259	0.00778534 to 0.0240735
β3	binding energy_percentile	-0.000523266	0.0110907	-0.0226003 to 0.0209547
β4	anti_10th_A[1.0]	0.448489	0.136133	0.178464 to 0.712677
β5	ORF_info[5_UTR]	-0.0190803	0.177958	-0.375969 to 0.322407
β6	ORF_info[3_UTR]	-0.256715	0.205933	-0.672845 to 0.136598
β7	asymScore_percentile	0.0137672	0.00279114	0.00841316 to 0.0193621
β8	self_fold_energy_percentile	0.0102778	0.00333259	0.00373394 to 0.0168101
β9	accessibility_percentile	-0.000529956	0.00285349	-0.00608257 to 0.00511473
Hazard ratios	Variable	Estimate	95% CI (profile likelihood)
exp(β1)	anti_GC	0.990846	0.943428 to 1.04163
exp(β2)	anti_9_14_GC	1.01602	1.00782 to 1.02437
exp(β3)	binding energy_percentile	0.999477	0.977653 to 1.02118
exp(β4)	anti_10th_A[1.0]	1.56594	1.19538 to 2.03944
exp(β5)	ORF_info[5_UTR]	0.981101	0.686624 to 1.38045
exp(β6)	ORF_info[3_UTR]	0.773588	0.510255 to 1.14637
exp(β7)	asymScore_percentile	1.01386	1.00845 to 1.01955
exp(β8)	self_fold_energy_percentile	1.01033	1.00374 to 1.01695
exp(β9)	accessibility_percentile	0.99947	0.993936 to 1.00513
Title
Sig. diff. than zero?	Variable	|Z|	P value	P value summary
β1	anti_GC	0.364849	0.715	ns
β2	anti_9_14_GC	3.82611	<.001	***
β3	binding energy_percentile	0.0471807	0.962	ns
β4	anti_10th_A[1.0]	3.2945	<.001	***
β5	ORF_info[5_UTR]	0.107218	0.915	ns
β6	ORF_info[3_UTR]	1.2466	0.213	ns
β7	asymScore_percentile	4.93247	<.001	***
β8	self_fold_energy_percentile	3.08404	0.002	**
β9	accessibility_percentile	0.185722	0.853	ns
Model diagnostics	#parameters	AIC
Empty model (no covariates)	0	3685.51
Selected model	9	3521.44
Hypothesis tests	Statistic	P value	Null hypothesis	Reject Null Hypothesis?	P value summary
Log-likelihood ratio (G squared)	182.07	<.001	Simpler (no covariates) model is correct	Yes	***
Concordance probability
Harrell’s C-statistic	0.756997
95% confidence interval	0.727545 to 0.786448
Title
Data summary
Rows in table	522
Rows skipped (missing data)	0
Rows analyzed (#observations)	522
Title
Number of ties	314
Title
Number of censored	208
Number of deaths/events	314
Ratio	0.66242
Title
Number of censored	208
Number of observations	522
Ratio	0.398467
Title
Number of deaths/events	314
Number of parameter estimates	9
Ratio	34.8889
Raw data for survival plots (includes Fig. 1b and Fig. S1 in Additional File 3)
days	si2730	si3128	si3129	si3396	si1115	si808	si1441	si1565	si1939	si3412	si4138	si657	si3101	si3105	si1749	si2443	si3230	si778	si534	si2826	si154	si124	si133	si271	si5	si5409	si4691	si4763	si5595	si487	si489	dsmGFP
1*																					1*
1*	1*
1*		1*
1*		1*
1*					1*
1*														1*
1*																							1*
1*																							1*
1*																							1*
1*																													1*
1*																													1*
1*			1*
1*			1*
1*			1*
1*			1*
1*													1*
1*													1*
1*													1*
1*															1*
1*															1*
1*															1*
1*																		1*
1*																		1*
1*																		1*
1*																		1*
1*																		1*
1*																								1*
1*																								1*
1*																									1*
1*																									1*
1*																									1*
1*																									1*
1*									1*
1*																														1*
1*																															1*
1*							1*
1*							1*
1*							1*
1*							1*
1*								1*
1*								1*
1*										1*
1*												1*
1*												1*
1*																	1*
1*																			1*
1*																			1*
1*						1*
1*											1*
1*											1*
1*											1*
1*																				1*
1*																				1*
1*																				1*
1*																						1*
1*																						1*
1*																						1*
1*																												1*
1*																												1*
1*																												1*
1*																																1*
1*																																1*
1*																																1*
1*																																1*
1*																																1*
1*																																1*
1*																																1*
1*																																1*
1*																																1*
1*																																1*
1*																																1*
1*																																1*
3																1
3																					1
3		1
3		1
4																1
4																1
4																1
4																1
4																1
4																					1
4																					1
4																					1
4																					1
4																					1
4		1
4				1
4																														1
4													1
4																															1
4																																1
5																1
5																1
5																1
5																1
5																1
5																1
5																1
5																1
5																1
5																					1
5																					1
5																					1
5																					1
5																					1
5																					1
5																					1
5	1
5	1
5	1
5	1
5	1
5	1
5		1
5		1
5		1
5		1
5		1
5		1
5				1
5				1
5				1
5				1
5				1
5				1
5					1
5					1
5					1
5					1
5														1
5														1
5														1
5														1
5																							1
5																							1
5																							1
5																							1
5																							1
5																							1
5																													1
5																													1
5																													1
5																													1
5																													1
5																													1
5																													1
5																														1
5																														1
5																														1
5																														1
5																														1
5					1
5			1
5			1
5			1
5			1
5			1
5			1
5													1
5													1
5													1
5															1
5															1
5															1
5															1
5															1
5															1
5															1
5																		1
5																		1
5																		1
5																								1
5																								1
5																								1
5																								1
5																									1
5																									1
5																									1
5																									1
5																									1
5																															1
5																															1
5																															1
5																															1
5																															1
5																															1
5																															1
5							1
5								0
5										1
5																	1
5																																1
5																																1
6																1
6																1
6																1
6																1
6																1
6																					1
6																					1
6																					1
6																					1
6																					1
6																					1
6	1
6	1
6	1
6	1
6		1
6		1
6		1
6		1
6				1
6				1
6					1
6					1
6					1
6														1
6														1
6														1
6														1
6																							1
6																							1
6																							1
6																							1
6																													1
6																													1
6																														1
6																														1
6																															1
6			1
6			1
6			1
6			1
6			1
6													1
6													1
6													1
6													1
6															1
6															1
6															1
6															1
6															1
6															1
6																		1
6																		1
6																		1
6																		1
6																		1
6																		1
6																								1
6																								1
6																								1
6																								1
6																								1
6																								1
6																								1
6																									1
6																									1
6																									1
6																									1
6																															1
6									1
6									1
6									1
6																										1
6																										1
6																										1
6																										1
6																											1
6																											1
6																											1
6																											1
6																											1
6																											1
6																											1
6										1
6										1
6												1
6												1
6												1
6																	1
6																	1
6																	1
6																			1
6																			1
6																			1
7	1
7	1
7	1
7	1
7		1
7		1
7				1
7				1
7				1
7					1
7					1
7					1
7					1
7					1
7					1
7					1
7														1
7														1
7														1
7														1
7																							1
7																							1
7																							1
7																							1
7																							1
7																							1
7																													1
7																													1
7																													1
7																													1
7																														1
7																														1
7																														1
7																															1
7			1
7			1
7			1
7			1
7			1
7													1
7													1
7													1
7													1
7													1
7													1
7													1
7															1
7															1
7															1
7															1
7																		1
7																		1
7																		1
7																		1
7																		1
7																		1
7																								1
7																								1
7																								1
7																								1
7																								1
7																									1
7																									1
7																									1
7																															1
7									1
7									1
7									1
7																										1
7																										1
7																										1
7																										1
7																										1
7																										1
7																										1
7																											1
7																											1
7																											1
7																											1
7							1
7								1
7								1
7								1
7								1
7										1
7										1
7										1
7										1
7										1
7										1
7										1
7										1
7												1
7												1
7												1
7												1
7																	1
7																	1
7																	1
7																	1
7																	1
7																	1
7																	1
7																			1
7																			1
7																			1
7																			1
8																														1
8																														0
8																														0
8	1
8	1
8	0
8	0
8	0
8		1
8		0
8		0
8				1
8				0
8				0
8				0
8				0
8				0
8				0
8				0
8					0
8					0
8					0
8					0
8														0
8														0
8														0
8														0
8														0
8														0
8														0
8																							0
8																													1
8																													0
8																													0
8																													0
8																													0
8																														0
8																														0
8																														0
8																														0
8																														0
8																															0
8																															1
8													1
8													0
8																															1
8																															1
8																															0
8																									1
8																															0
8																															0
8																								0
8																								0
8																									0
8																									0
8																									0
8									0
8									0
8									0
8									1
8									0
8									0
8									0
8									0
8									0
8									0
8									0
8									0
8									0
8																										1
8																										0
8																										0
8																										0
8																										0
8																										0
8																										0
8																										0
8																										0
8																											0
8																											0
8																											0
8																											0
8																											0
8																											0
8																											0
8																											0
8																											0
8							0
8							0
8							0
8							0
8							1
8								1
8								1
8								1
8								0
8																	1
8																	1
8																			1
8																			1
8							0
8							0
8							0
8							0
8							0
8							0
8							0
8							0
8							0
8								0
8								0
8								0
8								0
8								0
8								0
8								0
8								0
8								0
8										0
8										0
8										0
8										0
8										0
8										0
8										0
8										0
8												0
8												0
8												0
8												0
8												0
8												0
8												0
8												0
8												0
8												0
8												0
8																	0
8																	0
8																	0
8																	0
8																	0
8																	0
8																			0
8																			0
8																			0
8																			0
8																			0
8																			0
8																			0
8																			0
8																			0
8						0
8						0
8						0
8						0
8						0
8						0
8						0
8						0
8						0
8						0
8						0
8						0
8						0
8						0
8						0
8						0
8						0
8						0
8						0
8											0
8											0
8											0
8											0
8											0
8											0
8											0
8											0
8											0
8											0
8											0
8											0
8											0
8											0
8											0
8											0
8											0
8																				0
8																				0
8																				0
8																				0
8																				0
8																				0
8																				0
8																				0
8																				0
8																				0
8																				0
8																				0
8																				0
8																				0
8																				0
8																				0
8																				0
8																						0
8																						0
8																						0
8																						0
8																						0
8																						0
8																						0
8																						0
8																						0
8																						0
8																						0
8																						0
8																						0
8																						0
8																						0
8																						0
8																						0
8																												0
8																												0
8																												0
8																												0
8																												0
8																												0
8																												0
8																												0
8																												0
8																												0
8																												0
8																												0
8																												0
8																												0
8																												0
8																												0
8																												0
8																																0
8																																0
8																																0
8																																0
8																																0
8																																0
8																																0
8																																0
8																																0
8																																0
8																																0
8																																0
8																																0
8																																0
8																																0
8																																0
8																																0
8																																0
8																																0
8																																0
8																																0
8																																0
8																																0
8																																0
8																																0
8																																0
8																																0
8																																0
8																																0
8																																0
8																																0
8																																0
8																																0
8																																0
8																																0
8																																0
8																																0
8																																0
8																																0
8																																0
8																																0
8																																0
8																																0
8																																0
8																																0
8																																0
8																																0
8																																0
8																																0
8																																0
8																																0
8																																0
8																																0
8																																0
8																																0
8																																0
8																																0
8																																0
8																																0
8																																0
8																																0
8																																0
8																																0
8																																0
8
Input data for Cox regression
time	event	anti_GC	anti_9_14_GC	binding energy_percentile	anti_10th_A	ORF_info	asymScore_percentile	self_fold_energy_percentile	accessibility_percentile	Note: Each row data for an individual injected larvae, the time and event columns indicate when and if the larvae died (1) or survived (0) , the columns give the siRNA feature predictions by dsRIP, the features for the same treatment (n= 20) which are separated by blocks, * indicate rows that were excluded as death within first 24h is considered as technical mortality
1*	1*	28.6*	16.7*	16.338298890*	0.0*	ORF*	83.93400608681720*	91.63863527150410*	39.86865289123820*
5	1	28.6	16.7	16.3383	0	ORF	83.934	91.6386	39.8687
6	1	28.6	16.7	16.3383	0	ORF	83.934	91.6386	39.8687
5	1	28.6	16.7	16.3383	0	ORF	83.934	91.6386	39.8687
8	0	28.6	16.7	16.3383	0	ORF	83.934	91.6386	39.8687
8	0	28.6	16.7	16.3383	0	ORF	83.934	91.6386	39.8687
6	1	28.6	16.7	16.3383	0	ORF	83.934	91.6386	39.8687
5	1	28.6	16.7	16.3383	0	ORF	83.934	91.6386	39.8687
7	1	28.6	16.7	16.3383	0	ORF	83.934	91.6386	39.8687
8	0	28.6	16.7	16.3383	0	ORF	83.934	91.6386	39.8687
5	1	28.6	16.7	16.3383	0	ORF	83.934	91.6386	39.8687
7	1	28.6	16.7	16.3383	0	ORF	83.934	91.6386	39.8687
5	1	28.6	16.7	16.3383	0	ORF	83.934	91.6386	39.8687
5	1	28.6	16.7	16.3383	0	ORF	83.934	91.6386	39.8687
7	1	28.6	16.7	16.3383	0	ORF	83.934	91.6386	39.8687
8	1	28.6	16.7	16.3383	0	ORF	83.934	91.6386	39.8687
8	1	28.6	16.7	16.3383	0	ORF	83.934	91.6386	39.8687
6	1	28.6	16.7	16.3383	0	ORF	83.934	91.6386	39.8687
7	1	28.6	16.7	16.3383	0	ORF	83.934	91.6386	39.8687
6	1	28.6	16.7	16.3383	0	ORF	83.934	91.6386	39.8687
1*	1*	28.6*	16.7*	17.667787920*	1.0*	ORF*	95.03443857119980*	90.42127182444340*	74.43536761172510*
1*	1*	28.6*	16.7*	17.667787920*	1.0*	ORF*	95.03443857119980*	90.42127182444340*	74.43536761172510*
3	1	28.6	16.7	17.6678	1	ORF	95.0344	90.4213	74.4354
3	1	28.6	16.7	17.6678	1	ORF	95.0344	90.4213	74.4354
4	1	28.6	16.7	17.6678	1	ORF	95.0344	90.4213	74.4354
5	1	28.6	16.7	17.6678	1	ORF	95.0344	90.4213	74.4354
5	1	28.6	16.7	17.6678	1	ORF	95.0344	90.4213	74.4354
5	1	28.6	16.7	17.6678	1	ORF	95.0344	90.4213	74.4354
5	1	28.6	16.7	17.6678	1	ORF	95.0344	90.4213	74.4354
5	1	28.6	16.7	17.6678	1	ORF	95.0344	90.4213	74.4354
5	1	28.6	16.7	17.6678	1	ORF	95.0344	90.4213	74.4354
6	1	28.6	16.7	17.6678	1	ORF	95.0344	90.4213	74.4354
6	1	28.6	16.7	17.6678	1	ORF	95.0344	90.4213	74.4354
6	1	28.6	16.7	17.6678	1	ORF	95.0344	90.4213	74.4354
6	1	28.6	16.7	17.6678	1	ORF	95.0344	90.4213	74.4354
7	1	28.6	16.7	17.6678	1	ORF	95.0344	90.4213	74.4354
7	1	28.6	16.7	17.6678	1	ORF	95.0344	90.4213	74.4354
8	0	28.6	16.7	17.6678	1	ORF	95.0344	90.4213	74.4354
8	0	28.6	16.7	17.6678	1	ORF	95.0344	90.4213	74.4354
8	1	28.6	16.7	17.6678	1	ORF	95.0344	90.4213	74.4354
1*	1*	28.6*	16.7*	18.484702870*	0.0*	ORF*	89.15585455710400*	90.40525388435050*	76.53371776389560*
1*	1*	28.6*	16.7*	18.484702870*	0.0*	ORF*	89.15585455710400*	90.40525388435050*	76.53371776389560*
1*	1*	28.6*	16.7*	18.484702870*	0.0*	ORF*	89.15585455710400*	90.40525388435050*	76.53371776389560*
1*	1*	28.6*	16.7*	18.484702870*	0.0*	ORF*	89.15585455710400*	90.40525388435050*	76.53371776389560*
5	1	28.6	16.7	18.4847	0	ORF	89.1559	90.4053	76.5337
7	1	28.6	16.7	18.4847	0	ORF	89.1559	90.4053	76.5337
7	1	28.6	16.7	18.4847	0	ORF	89.1559	90.4053	76.5337
7	1	28.6	16.7	18.4847	0	ORF	89.1559	90.4053	76.5337
7	1	28.6	16.7	18.4847	0	ORF	89.1559	90.4053	76.5337
6	1	28.6	16.7	18.4847	0	ORF	89.1559	90.4053	76.5337
5	1	28.6	16.7	18.4847	0	ORF	89.1559	90.4053	76.5337
6	1	28.6	16.7	18.4847	0	ORF	89.1559	90.4053	76.5337
5	1	28.6	16.7	18.4847	0	ORF	89.1559	90.4053	76.5337
6	1	28.6	16.7	18.4847	0	ORF	89.1559	90.4053	76.5337
5	1	28.6	16.7	18.4847	0	ORF	89.1559	90.4053	76.5337
5	1	28.6	16.7	18.4847	0	ORF	89.1559	90.4053	76.5337
5	1	28.6	16.7	18.4847	0	ORF	89.1559	90.4053	76.5337
6	1	28.6	16.7	18.4847	0	ORF	89.1559	90.4053	76.5337
6	1	28.6	16.7	18.4847	0	ORF	89.1559	90.4053	76.5337
7	1	28.6	16.7	18.4847	0	ORF	89.1559	90.4053	76.5337
8	1	28.6	16.7	13.1828	0	ORF	95.2907	85.6159	48.7906
8	0	28.6	16.7	13.1828	0	ORF	95.2907	85.6159	48.7906
6	1	28.6	16.7	13.1828	0	ORF	95.2907	85.6159	48.7906
4	1	28.6	16.7	13.1828	0	ORF	95.2907	85.6159	48.7906
5	1	28.6	16.7	13.1828	0	ORF	95.2907	85.6159	48.7906
5	1	28.6	16.7	13.1828	0	ORF	95.2907	85.6159	48.7906
5	1	28.6	16.7	13.1828	0	ORF	95.2907	85.6159	48.7906
8	0	28.6	16.7	13.1828	0	ORF	95.2907	85.6159	48.7906
7	1	28.6	16.7	13.1828	0	ORF	95.2907	85.6159	48.7906
8	0	28.6	16.7	13.1828	0	ORF	95.2907	85.6159	48.7906
6	1	28.6	16.7	13.1828	0	ORF	95.2907	85.6159	48.7906
5	1	28.6	16.7	13.1828	0	ORF	95.2907	85.6159	48.7906
8	0	28.6	16.7	13.1828	0	ORF	95.2907	85.6159	48.7906
8	0	28.6	16.7	13.1828	0	ORF	95.2907	85.6159	48.7906
5	1	28.6	16.7	13.1828	0	ORF	95.2907	85.6159	48.7906
8	0	28.6	16.7	13.1828	0	ORF	95.2907	85.6159	48.7906
8	0	28.6	16.7	13.1828	0	ORF	95.2907	85.6159	48.7906
7	1	28.6	16.7	13.1828	0	ORF	95.2907	85.6159	48.7906
7	1	28.6	16.7	13.1828	0	ORF	95.2907	85.6159	48.7906
5	1	28.6	16.7	13.1828	0	ORF	95.2907	85.6159	48.7906
1*	1*	38.1*	33.3*	30.049655610*	0.0*	ORF*	88.27486785199420*	86.27262534038120*	66.52250520583050*
7	1	38.1	33.3	30.0497	0	ORF	88.2749	86.2726	66.5225
5	1	38.1	33.3	30.0497	0	ORF	88.2749	86.2726	66.5225
7	1	38.1	33.3	30.0497	0	ORF	88.2749	86.2726	66.5225
5	1	38.1	33.3	30.0497	0	ORF	88.2749	86.2726	66.5225
6	1	38.1	33.3	30.0497	0	ORF	88.2749	86.2726	66.5225
5	1	38.1	33.3	30.0497	0	ORF	88.2749	86.2726	66.5225
5	1	38.1	33.3	30.0497	0	ORF	88.2749	86.2726	66.5225
8	0	38.1	33.3	30.0497	0	ORF	88.2749	86.2726	66.5225
5	1	38.1	33.3	30.0497	0	ORF	88.2749	86.2726	66.5225
8	0	38.1	33.3	30.0497	0	ORF	88.2749	86.2726	66.5225
7	1	38.1	33.3	30.0497	0	ORF	88.2749	86.2726	66.5225
8	0	38.1	33.3	30.0497	0	ORF	88.2749	86.2726	66.5225
7	1	38.1	33.3	30.0497	0	ORF	88.2749	86.2726	66.5225
6	1	38.1	33.3	30.0497	0	ORF	88.2749	86.2726	66.5225
7	1	38.1	33.3	30.0497	0	ORF	88.2749	86.2726	66.5225
8	0	38.1	33.3	30.0497	0	ORF	88.2749	86.2726	66.5225
7	1	38.1	33.3	30.0497	0	ORF	88.2749	86.2726	66.5225
6	1	38.1	33.3	30.0497	0	ORF	88.2749	86.2726	66.5225
7	1	38.1	33.3	30.0497	0	ORF	88.2749	86.2726	66.5225
1*	1*	57.1*	16.7*	74.563511130*	1.0*	ORF*	13.10267499599550*	1.55374018901169*	30.93064231939770*
8	0	57.1	16.7	74.5635	1	ORF	13.1027	1.55374	30.9306
8	0	57.1	16.7	74.5635	1	ORF	13.1027	1.55374	30.9306
8	0	57.1	16.7	74.5635	1	ORF	13.1027	1.55374	30.9306
8	0	57.1	16.7	74.5635	1	ORF	13.1027	1.55374	30.9306
8	0	57.1	16.7	74.5635	1	ORF	13.1027	1.55374	30.9306
8	0	57.1	16.7	74.5635	1	ORF	13.1027	1.55374	30.9306
8	0	57.1	16.7	74.5635	1	ORF	13.1027	1.55374	30.9306
8	0	57.1	16.7	74.5635	1	ORF	13.1027	1.55374	30.9306
8	0	57.1	16.7	74.5635	1	ORF	13.1027	1.55374	30.9306
8	0	57.1	16.7	74.5635	1	ORF	13.1027	1.55374	30.9306
8	0	57.1	16.7	74.5635	1	ORF	13.1027	1.55374	30.9306
8	0	57.1	16.7	74.5635	1	ORF	13.1027	1.55374	30.9306
8	0	57.1	16.7	74.5635	1	ORF	13.1027	1.55374	30.9306
8	0	57.1	16.7	74.5635	1	ORF	13.1027	1.55374	30.9306
8	0	57.1	16.7	74.5635	1	ORF	13.1027	1.55374	30.9306
8	0	57.1	16.7	74.5635	1	ORF	13.1027	1.55374	30.9306
8	0	57.1	16.7	74.5635	1	ORF	13.1027	1.55374	30.9306
8	0	57.1	16.7	74.5635	1	ORF	13.1027	1.55374	30.9306
8	0	57.1	16.7	74.5635	1	ORF	13.1027	1.55374	30.9306
1*	1*	61.9*	33.3*	83.421432000*	0.0*	ORF*	5.18981259010091*	12.65417267339420*	65.59346468044210*
1*	1*	61.9*	33.3*	83.421432000*	0.0*	ORF*	5.18981259010091*	12.65417267339420*	65.59346468044210*
1*	1*	61.9*	33.3*	83.421432000*	0.0*	ORF*	5.18981259010091*	12.65417267339420*	65.59346468044210*
1*	1*	61.9*	33.3*	83.421432000*	0.0*	ORF*	5.18981259010091*	12.65417267339420*	65.59346468044210*
8	0	61.9	33.3	83.4214	0	ORF	5.18981	12.6542	65.5935
8	0	61.9	33.3	83.4214	0	ORF	5.18981	12.6542	65.5935
5	1	61.9	33.3	83.4214	0	ORF	5.18981	12.6542	65.5935
8	0	61.9	33.3	83.4214	0	ORF	5.18981	12.6542	65.5935
8	0	61.9	33.3	83.4214	0	ORF	5.18981	12.6542	65.5935
8	0	61.9	33.3	83.4214	0	ORF	5.18981	12.6542	65.5935
8	0	61.9	33.3	83.4214	0	ORF	5.18981	12.6542	65.5935
8	0	61.9	33.3	83.4214	0	ORF	5.18981	12.6542	65.5935
8	0	61.9	33.3	83.4214	0	ORF	5.18981	12.6542	65.5935
8	0	61.9	33.3	83.4214	0	ORF	5.18981	12.6542	65.5935
8	0	61.9	33.3	83.4214	0	ORF	5.18981	12.6542	65.5935
8	0	61.9	33.3	83.4214	0	ORF	5.18981	12.6542	65.5935
8	0	61.9	33.3	83.4214	0	ORF	5.18981	12.6542	65.5935
8	0	61.9	33.3	83.4214	0	ORF	5.18981	12.6542	65.5935
8	1	61.9	33.3	83.4214	0	ORF	5.18981	12.6542	65.5935
7	1	61.9	33.3	83.4214	0	ORF	5.18981	12.6542	65.5935
1*	1*	47.6*	33.3*	56.238987670*	1.0*	ORF*	14.41614608361360*	5.12574082972930*	4.56511292647766*
1*	1*	47.6*	33.3*	56.238987670*	1.0*	ORF*	14.41614608361360*	5.12574082972930*	4.56511292647766*
5	0	47.6	33.3	56.239	1	ORF	14.4161	5.12574	4.56511
7	1	47.6	33.3	56.239	1	ORF	14.4161	5.12574	4.56511
7	1	47.6	33.3	56.239	1	ORF	14.4161	5.12574	4.56511
7	1	47.6	33.3	56.239	1	ORF	14.4161	5.12574	4.56511
7	1	47.6	33.3	56.239	1	ORF	14.4161	5.12574	4.56511
8	0	47.6	33.3	56.239	1	ORF	14.4161	5.12574	4.56511
8	0	47.6	33.3	56.239	1	ORF	14.4161	5.12574	4.56511
8	0	47.6	33.3	56.239	1	ORF	14.4161	5.12574	4.56511
8	0	47.6	33.3	56.239	1	ORF	14.4161	5.12574	4.56511
8	0	47.6	33.3	56.239	1	ORF	14.4161	5.12574	4.56511
8	0	47.6	33.3	56.239	1	ORF	14.4161	5.12574	4.56511
8	0	47.6	33.3	56.239	1	ORF	14.4161	5.12574	4.56511
8	0	47.6	33.3	56.239	1	ORF	14.4161	5.12574	4.56511
8	0	47.6	33.3	56.239	1	ORF	14.4161	5.12574	4.56511
8	0	47.6	33.3	56.239	1	ORF	14.4161	5.12574	4.56511
8	1	47.6	33.3	56.239	1	ORF	14.4161	5.12574	4.56511
8	1	47.6	33.3	56.239	1	ORF	14.4161	5.12574	4.56511
8	1	47.6	33.3	56.239	1	ORF	14.4161	5.12574	4.56511
1*	1*	61.9*	33.3*	85.279513050*	0.0*	ORF*	6.63142719846228*	3.63607240108922*	1.16930962678200*
6	1	61.9	33.3	85.2795	0	ORF	6.63143	3.63607	1.16931
6	1	61.9	33.3	85.2795	0	ORF	6.63143	3.63607	1.16931
6	1	61.9	33.3	85.2795	0	ORF	6.63143	3.63607	1.16931
7	1	61.9	33.3	85.2795	0	ORF	6.63143	3.63607	1.16931
7	1	61.9	33.3	85.2795	0	ORF	6.63143	3.63607	1.16931
7	1	61.9	33.3	85.2795	0	ORF	6.63143	3.63607	1.16931
8	0	61.9	33.3	85.2795	0	ORF	6.63143	3.63607	1.16931
8	0	61.9	33.3	85.2795	0	ORF	6.63143	3.63607	1.16931
8	0	61.9	33.3	85.2795	0	ORF	6.63143	3.63607	1.16931
8	0	61.9	33.3	85.2795	0	ORF	6.63143	3.63607	1.16931
8	0	61.9	33.3	85.2795	0	ORF	6.63143	3.63607	1.16931
8	0	61.9	33.3	85.2795	0	ORF	6.63143	3.63607	1.16931
8	0	61.9	33.3	85.2795	0	ORF	6.63143	3.63607	1.16931
8	0	61.9	33.3	85.2795	0	ORF	6.63143	3.63607	1.16931
8	0	61.9	33.3	85.2795	0	ORF	6.63143	3.63607	1.16931
8	0	61.9	33.3	85.2795	0	ORF	6.63143	3.63607	1.16931
8	0	61.9	33.3	85.2795	0	ORF	6.63143	3.63607	1.16931
8	0	61.9	33.3	85.2795	0	ORF	6.63143	3.63607	1.16931
8	1	61.9	33.3	85.2795	0	ORF	6.63143	3.63607	1.16931
1*	1*	42.9*	33.3*	35.271504080*	0.0*	ORF*	13.91958994073360*	3.31571359923114*	83.88595226653850*
5	1	42.9	33.3	35.2715	0	ORF	13.9196	3.31571	83.886
6	1	42.9	33.3	35.2715	0	ORF	13.9196	3.31571	83.886
6	1	42.9	33.3	35.2715	0	ORF	13.9196	3.31571	83.886
7	1	42.9	33.3	35.2715	0	ORF	13.9196	3.31571	83.886
7	1	42.9	33.3	35.2715	0	ORF	13.9196	3.31571	83.886
7	1	42.9	33.3	35.2715	0	ORF	13.9196	3.31571	83.886
7	1	42.9	33.3	35.2715	0	ORF	13.9196	3.31571	83.886
7	1	42.9	33.3	35.2715	0	ORF	13.9196	3.31571	83.886
7	1	42.9	33.3	35.2715	0	ORF	13.9196	3.31571	83.886
7	1	42.9	33.3	35.2715	0	ORF	13.9196	3.31571	83.886
7	1	42.9	33.3	35.2715	0	ORF	13.9196	3.31571	83.886
8	0	42.9	33.3	35.2715	0	ORF	13.9196	3.31571	83.886
8	0	42.9	33.3	35.2715	0	ORF	13.9196	3.31571	83.886
8	0	42.9	33.3	35.2715	0	ORF	13.9196	3.31571	83.886
8	0	42.9	33.3	35.2715	0	ORF	13.9196	3.31571	83.886
8	0	42.9	33.3	35.2715	0	ORF	13.9196	3.31571	83.886
8	0	42.9	33.3	35.2715	0	ORF	13.9196	3.31571	83.886
8	0	42.9	33.3	35.2715	0	ORF	13.9196	3.31571	83.886
8	0	42.9	33.3	35.2715	0	ORF	13.9196	3.31571	83.886
1*	1*	61.9*	33.3*	91.238186770*	0.0*	ORF*	50.28031395162580*	45.44289604356880*	18.02018260451710*
1*	1*	61.9*	33.3*	91.238186770*	0.0*	ORF*	50.28031395162580*	45.44289604356880*	18.02018260451710*
1*	1*	61.9*	33.3*	91.238186770*	0.0*	ORF*	50.28031395162580*	45.44289604356880*	18.02018260451710*
8	0	61.9	33.3	91.2382	0	ORF	50.2803	45.4429	18.0202
8	0	61.9	33.3	91.2382	0	ORF	50.2803	45.4429	18.0202
8	0	61.9	33.3	91.2382	0	ORF	50.2803	45.4429	18.0202
8	0	61.9	33.3	91.2382	0	ORF	50.2803	45.4429	18.0202
8	0	61.9	33.3	91.2382	0	ORF	50.2803	45.4429	18.0202
8	0	61.9	33.3	91.2382	0	ORF	50.2803	45.4429	18.0202
8	0	61.9	33.3	91.2382	0	ORF	50.2803	45.4429	18.0202
8	0	61.9	33.3	91.2382	0	ORF	50.2803	45.4429	18.0202
8	0	61.9	33.3	91.2382	0	ORF	50.2803	45.4429	18.0202
8	0	61.9	33.3	91.2382	0	ORF	50.2803	45.4429	18.0202
8	0	61.9	33.3	91.2382	0	ORF	50.2803	45.4429	18.0202
8	0	61.9	33.3	91.2382	0	ORF	50.2803	45.4429	18.0202
8	0	61.9	33.3	91.2382	0	ORF	50.2803	45.4429	18.0202
8	0	61.9	33.3	91.2382	0	ORF	50.2803	45.4429	18.0202
8	0	61.9	33.3	91.2382	0	ORF	50.2803	45.4429	18.0202
8	0	61.9	33.3	91.2382	0	ORF	50.2803	45.4429	18.0202
8	0	61.9	33.3	91.2382	0	ORF	50.2803	45.4429	18.0202
1*	1*	42.9*	50.0*	43.184366490*	0.0*	ORF*	19.50985103315710*	50.56863687329810*	94.76213358962040*
1*	1*	42.9*	50.0*	43.184366490*	0.0*	ORF*	19.50985103315710*	50.56863687329810*	94.76213358962040*
8	0	42.9	50	43.1844	0	ORF	19.5099	50.5686	94.7621
7	1	42.9	50	43.1844	0	ORF	19.5099	50.5686	94.7621
8	0	42.9	50	43.1844	0	ORF	19.5099	50.5686	94.7621
8	0	42.9	50	43.1844	0	ORF	19.5099	50.5686	94.7621
8	0	42.9	50	43.1844	0	ORF	19.5099	50.5686	94.7621
7	1	42.9	50	43.1844	0	ORF	19.5099	50.5686	94.7621
8	0	42.9	50	43.1844	0	ORF	19.5099	50.5686	94.7621
6	1	42.9	50	43.1844	0	ORF	19.5099	50.5686	94.7621
6	1	42.9	50	43.1844	0	ORF	19.5099	50.5686	94.7621
7	1	42.9	50	43.1844	0	ORF	19.5099	50.5686	94.7621
8	0	42.9	50	43.1844	0	ORF	19.5099	50.5686	94.7621
8	0	42.9	50	43.1844	0	ORF	19.5099	50.5686	94.7621
8	0	42.9	50	43.1844	0	ORF	19.5099	50.5686	94.7621
8	0	42.9	50	43.1844	0	ORF	19.5099	50.5686	94.7621
8	0	42.9	50	43.1844	0	ORF	19.5099	50.5686	94.7621
6	1	42.9	50	43.1844	0	ORF	19.5099	50.5686	94.7621
8	0	42.9	50	43.1844	0	ORF	19.5099	50.5686	94.7621
7	1	42.9	50	43.1844	0	ORF	19.5099	50.5686	94.7621
1*	1*	47.6*	50.0*	49.591542530*	1.0*	ORF*	5.39804581130867*	74.51545731218970*	59.85904212718240*
1*	1*	47.6*	50.0*	49.591542530*	1.0*	ORF*	5.39804581130867*	74.51545731218970*	59.85904212718240*
1*	1*	47.6*	50.0*	49.591542530*	1.0*	ORF*	5.39804581130867*	74.51545731218970*	59.85904212718240*
6	1	47.6	50	49.5915	1	ORF	5.39805	74.5155	59.859
7	1	47.6	50	49.5915	1	ORF	5.39805	74.5155	59.859
7	1	47.6	50	49.5915	1	ORF	5.39805	74.5155	59.859
7	1	47.6	50	49.5915	1	ORF	5.39805	74.5155	59.859
6	1	47.6	50	49.5915	1	ORF	5.39805	74.5155	59.859
6	1	47.6	50	49.5915	1	ORF	5.39805	74.5155	59.859
5	1	47.6	50	49.5915	1	ORF	5.39805	74.5155	59.859
5	1	47.6	50	49.5915	1	ORF	5.39805	74.5155	59.859
6	1	47.6	50	49.5915	1	ORF	5.39805	74.5155	59.859
7	1	47.6	50	49.5915	1	ORF	5.39805	74.5155	59.859
8	1	47.6	50	49.5915	1	ORF	5.39805	74.5155	59.859
7	1	47.6	50	49.5915	1	ORF	5.39805	74.5155	59.859
7	1	47.6	50	49.5915	1	ORF	5.39805	74.5155	59.859
8	0	47.6	50	49.5915	1	ORF	5.39805	74.5155	59.859
7	1	47.6	50	49.5915	1	ORF	5.39805	74.5155	59.859
4	1	47.6	50	49.5915	1	ORF	5.39805	74.5155	59.859
5	1	47.6	50	49.5915	1	ORF	5.39805	74.5155	59.859
1*	1*	42.9*	33.3*	47.973730580*	1.0*	ORF*	82.73266057984940*	72.52923274066960*	56.12686208553580*
6	1	42.9	33.3	47.9737	1	ORF	82.7327	72.5292	56.1269
6	1	42.9	33.3	47.9737	1	ORF	82.7327	72.5292	56.1269
6	1	42.9	33.3	47.9737	1	ORF	82.7327	72.5292	56.1269
7	1	42.9	33.3	47.9737	1	ORF	82.7327	72.5292	56.1269
5	1	42.9	33.3	47.9737	1	ORF	82.7327	72.5292	56.1269
5	1	42.9	33.3	47.9737	1	ORF	82.7327	72.5292	56.1269
8	0	42.9	33.3	47.9737	1	ORF	82.7327	72.5292	56.1269
8	0	42.9	33.3	47.9737	1	ORF	82.7327	72.5292	56.1269
8	0	42.9	33.3	47.9737	1	ORF	82.7327	72.5292	56.1269
5	1	42.9	33.3	47.9737	1	ORF	82.7327	72.5292	56.1269
8	0	42.9	33.3	47.9737	1	ORF	82.7327	72.5292	56.1269
8	0	42.9	33.3	47.9737	1	ORF	82.7327	72.5292	56.1269
7	1	42.9	33.3	47.9737	1	ORF	82.7327	72.5292	56.1269
6	1	42.9	33.3	47.9737	1	ORF	82.7327	72.5292	56.1269
7	1	42.9	33.3	47.9737	1	ORF	82.7327	72.5292	56.1269
8	0	42.9	33.3	47.9737	1	ORF	82.7327	72.5292	56.1269
7	1	42.9	33.3	47.9737	1	ORF	82.7327	72.5292	56.1269
8	0	42.9	33.3	47.9737	1	ORF	82.7327	72.5292	56.1269
5	1	42.9	33.3	47.9737	1	ORF	82.7327	72.5292	56.1269
1*	1*	47.6*	33.3*	51.289444180*	0.0*	ORF*	55.21383950024030*	88.97965721608200*	4.83741790805702*
1*	1*	47.6*	33.3*	51.289444180*	0.0*	ORF*	55.21383950024030*	88.97965721608200*	4.83741790805702*
1*	1*	47.6*	33.3*	51.289444180*	0.0*	ORF*	55.21383950024030*	88.97965721608200*	4.83741790805702*
5	1	47.6	33.3	51.2894	0	ORF	55.2138	88.9797	4.83742
5	1	47.6	33.3	51.2894	0	ORF	55.2138	88.9797	4.83742
6	1	47.6	33.3	51.2894	0	ORF	55.2138	88.9797	4.83742
6	1	47.6	33.3	51.2894	0	ORF	55.2138	88.9797	4.83742
5	1	47.6	33.3	51.2894	0	ORF	55.2138	88.9797	4.83742
6	1	47.6	33.3	51.2894	0	ORF	55.2138	88.9797	4.83742
7	1	47.6	33.3	51.2894	0	ORF	55.2138	88.9797	4.83742
6	1	47.6	33.3	51.2894	0	ORF	55.2138	88.9797	4.83742
5	1	47.6	33.3	51.2894	0	ORF	55.2138	88.9797	4.83742
5	1	47.6	33.3	51.2894	0	ORF	55.2138	88.9797	4.83742
7	1	47.6	33.3	51.2894	0	ORF	55.2138	88.9797	4.83742
6	1	47.6	33.3	51.2894	0	ORF	55.2138	88.9797	4.83742
7	1	47.6	33.3	51.2894	0	ORF	55.2138	88.9797	4.83742
7	1	47.6	33.3	51.2894	0	ORF	55.2138	88.9797	4.83742
5	1	47.6	33.3	51.2894	0	ORF	55.2138	88.9797	4.83742
5	1	47.6	33.3	51.2894	0	ORF	55.2138	88.9797	4.83742
6	1	47.6	33.3	51.2894	0	ORF	55.2138	88.9797	4.83742
3	1	57.1	83.3	65.6255	1	ORF	86.2246	71.9366	64.9688
4	1	57.1	83.3	65.6255	1	ORF	86.2246	71.9366	64.9688
4	1	57.1	83.3	65.6255	1	ORF	86.2246	71.9366	64.9688
4	1	57.1	83.3	65.6255	1	ORF	86.2246	71.9366	64.9688
4	1	57.1	83.3	65.6255	1	ORF	86.2246	71.9366	64.9688
4	1	57.1	83.3	65.6255	1	ORF	86.2246	71.9366	64.9688
5	1	57.1	83.3	65.6255	1	ORF	86.2246	71.9366	64.9688
5	1	57.1	83.3	65.6255	1	ORF	86.2246	71.9366	64.9688
5	1	57.1	83.3	65.6255	1	ORF	86.2246	71.9366	64.9688
5	1	57.1	83.3	65.6255	1	ORF	86.2246	71.9366	64.9688
5	1	57.1	83.3	65.6255	1	ORF	86.2246	71.9366	64.9688
5	1	57.1	83.3	65.6255	1	ORF	86.2246	71.9366	64.9688
5	1	57.1	83.3	65.6255	1	ORF	86.2246	71.9366	64.9688
5	1	57.1	83.3	65.6255	1	ORF	86.2246	71.9366	64.9688
5	1	57.1	83.3	65.6255	1	ORF	86.2246	71.9366	64.9688
6	1	57.1	83.3	65.6255	1	ORF	86.2246	71.9366	64.9688
6	1	57.1	83.3	65.6255	1	ORF	86.2246	71.9366	64.9688
6	1	57.1	83.3	65.6255	1	ORF	86.2246	71.9366	64.9688
6	1	57.1	83.3	65.6255	1	ORF	86.2246	71.9366	64.9688
6	1	57.1	83.3	65.6255	1	ORF	86.2246	71.9366	64.9688
1*	1*	57.1*	66.7*	75.492551660*	0.0*	ORF*	59.65080890597470*	10.34758930001600*	6.31106839660420*
5	1	57.1	66.7	75.4926	0	ORF	59.6508	10.3476	6.31107
7	1	57.1	66.7	75.4926	0	ORF	59.6508	10.3476	6.31107
8	0	57.1	66.7	75.4926	0	ORF	59.6508	10.3476	6.31107
7	1	57.1	66.7	75.4926	0	ORF	59.6508	10.3476	6.31107
7	1	57.1	66.7	75.4926	0	ORF	59.6508	10.3476	6.31107
7	1	57.1	66.7	75.4926	0	ORF	59.6508	10.3476	6.31107
6	1	57.1	66.7	75.4926	0	ORF	59.6508	10.3476	6.31107
8	0	57.1	66.7	75.4926	0	ORF	59.6508	10.3476	6.31107
6	1	57.1	66.7	75.4926	0	ORF	59.6508	10.3476	6.31107
7	1	57.1	66.7	75.4926	0	ORF	59.6508	10.3476	6.31107
8	1	57.1	66.7	75.4926	0	ORF	59.6508	10.3476	6.31107
8	1	57.1	66.7	75.4926	0	ORF	59.6508	10.3476	6.31107
8	0	57.1	66.7	75.4926	0	ORF	59.6508	10.3476	6.31107
6	1	57.1	66.7	75.4926	0	ORF	59.6508	10.3476	6.31107
8	0	57.1	66.7	75.4926	0	ORF	59.6508	10.3476	6.31107
8	0	57.1	66.7	75.4926	0	ORF	59.6508	10.3476	6.31107
7	1	57.1	66.7	75.4926	0	ORF	59.6508	10.3476	6.31107
7	1	57.1	66.7	75.4926	0	ORF	59.6508	10.3476	6.31107
8	0	57.1	66.7	75.4926	0	ORF	59.6508	10.3476	6.31107
1*	1*	52.4*	66.7*	55.694377700*	0.0*	ORF*	75.31635431683490*	9.86705109722890*	7.35223450264296*
1*	1*	52.4*	66.7*	55.694377700*	0.0*	ORF*	75.31635431683490*	9.86705109722890*	7.35223450264296*
1*	1*	52.4*	66.7*	55.694377700*	0.0*	ORF*	75.31635431683490*	9.86705109722890*	7.35223450264296*
1*	1*	52.4*	66.7*	55.694377700*	0.0*	ORF*	75.31635431683490*	9.86705109722890*	7.35223450264296*
1*	1*	52.4*	66.7*	55.694377700*	0.0*	ORF*	75.31635431683490*	9.86705109722890*	7.35223450264296*
6	1	52.4	66.7	55.6944	0	ORF	75.3164	9.86705	7.35223
6	1	52.4	66.7	55.6944	0	ORF	75.3164	9.86705	7.35223
6	1	52.4	66.7	55.6944	0	ORF	75.3164	9.86705	7.35223
5	1	52.4	66.7	55.6944	0	ORF	75.3164	9.86705	7.35223
7	1	52.4	66.7	55.6944	0	ORF	75.3164	9.86705	7.35223
7	1	52.4	66.7	55.6944	0	ORF	75.3164	9.86705	7.35223
5	1	52.4	66.7	55.6944	0	ORF	75.3164	9.86705	7.35223
7	1	52.4	66.7	55.6944	0	ORF	75.3164	9.86705	7.35223
6	1	52.4	66.7	55.6944	0	ORF	75.3164	9.86705	7.35223
6	1	52.4	66.7	55.6944	0	ORF	75.3164	9.86705	7.35223
6	1	52.4	66.7	55.6944	0	ORF	75.3164	9.86705	7.35223
5	1	52.4	66.7	55.6944	0	ORF	75.3164	9.86705	7.35223
7	1	52.4	66.7	55.6944	0	ORF	75.3164	9.86705	7.35223
7	1	52.4	66.7	55.6944	0	ORF	75.3164	9.86705	7.35223
7	1	52.4	66.7	55.6944	0	ORF	75.3164	9.86705	7.35223
1*	1*	42.9*	50.0*	36.232580490*	0.0*	ORF*	35.72000640717600*	45.90741630626300*	62.61412782316190*
1*	1*	42.9*	50.0*	36.232580490*	0.0*	ORF*	35.72000640717600*	45.90741630626300*	62.61412782316190*
7	1	42.9	50	36.2326	0	ORF	35.72	45.9074	62.6141
8	0	42.9	50	36.2326	0	ORF	35.72	45.9074	62.6141
7	1	42.9	50	36.2326	0	ORF	35.72	45.9074	62.6141
7	1	42.9	50	36.2326	0	ORF	35.72	45.9074	62.6141
6	1	42.9	50	36.2326	0	ORF	35.72	45.9074	62.6141
7	1	42.9	50	36.2326	0	ORF	35.72	45.9074	62.6141
8	0	42.9	50	36.2326	0	ORF	35.72	45.9074	62.6141
8	0	42.9	50	36.2326	0	ORF	35.72	45.9074	62.6141
6	1	42.9	50	36.2326	0	ORF	35.72	45.9074	62.6141
8	0	42.9	50	36.2326	0	ORF	35.72	45.9074	62.6141
8	1	42.9	50	36.2326	0	ORF	35.72	45.9074	62.6141
8	0	42.9	50	36.2326	0	ORF	35.72	45.9074	62.6141
8	0	42.9	50	36.2326	0	ORF	35.72	45.9074	62.6141
8	0	42.9	50	36.2326	0	ORF	35.72	45.9074	62.6141
8	1	42.9	50	36.2326	0	ORF	35.72	45.9074	62.6141
6	1	42.9	50	36.2326	0	ORF	35.72	45.9074	62.6141
8	0	42.9	50	36.2326	0	ORF	35.72	45.9074	62.6141
8	0	42.9	50	36.2326	0	ORF	35.72	45.9074	62.6141
1*	1*	47.6*	50.0*	50.953067440*	0.0*	ORF*	9.94714079769342*	19.73410219445780*	54.90949863847510*
1*	1*	47.6*	50.0*	50.953067440*	0.0*	ORF*	9.94714079769342*	19.73410219445780*	54.90949863847510*
1*	1*	47.6*	50.0*	50.953067440*	0.0*	ORF*	9.94714079769342*	19.73410219445780*	54.90949863847510*
8	0	47.6	50	50.9531	0	ORF	9.94714	19.7341	54.9095
8	0	47.6	50	50.9531	0	ORF	9.94714	19.7341	54.9095
8	0	47.6	50	50.9531	0	ORF	9.94714	19.7341	54.9095
8	0	47.6	50	50.9531	0	ORF	9.94714	19.7341	54.9095
8	0	47.6	50	50.9531	0	ORF	9.94714	19.7341	54.9095
8	0	47.6	50	50.9531	0	ORF	9.94714	19.7341	54.9095
8	0	47.6	50	50.9531	0	ORF	9.94714	19.7341	54.9095
8	0	47.6	50	50.9531	0	ORF	9.94714	19.7341	54.9095
8	0	47.6	50	50.9531	0	ORF	9.94714	19.7341	54.9095
8	0	47.6	50	50.9531	0	ORF	9.94714	19.7341	54.9095
8	0	47.6	50	50.9531	0	ORF	9.94714	19.7341	54.9095
8	0	47.6	50	50.9531	0	ORF	9.94714	19.7341	54.9095
8	0	47.6	50	50.9531	0	ORF	9.94714	19.7341	54.9095
8	0	47.6	50	50.9531	0	ORF	9.94714	19.7341	54.9095
8	0	47.6	50	50.9531	0	ORF	9.94714	19.7341	54.9095
8	0	47.6	50	50.9531	0	ORF	9.94714	19.7341	54.9095
8	0	47.6	50	50.9531	0	ORF	9.94714	19.7341	54.9095
1*	1*	28.6*	0.0*	16.146083610*	1.0*	5_UTR*	97.54925516578570*	79.28880345987510*	44.60996315873780*
3	1	28.6	0	16.1461	1	5_UTR	97.5493	79.2888	44.61
4	1	28.6	0	16.1461	1	5_UTR	97.5493	79.2888	44.61
4	1	28.6	0	16.1461	1	5_UTR	97.5493	79.2888	44.61
4	1	28.6	0	16.1461	1	5_UTR	97.5493	79.2888	44.61
4	1	28.6	0	16.1461	1	5_UTR	97.5493	79.2888	44.61
4	1	28.6	0	16.1461	1	5_UTR	97.5493	79.2888	44.61
5	1	28.6	0	16.1461	1	5_UTR	97.5493	79.2888	44.61
5	1	28.6	0	16.1461	1	5_UTR	97.5493	79.2888	44.61
5	1	28.6	0	16.1461	1	5_UTR	97.5493	79.2888	44.61
5	1	28.6	0	16.1461	1	5_UTR	97.5493	79.2888	44.61
5	1	28.6	0	16.1461	1	5_UTR	97.5493	79.2888	44.61
5	1	28.6	0	16.1461	1	5_UTR	97.5493	79.2888	44.61
5	1	28.6	0	16.1461	1	5_UTR	97.5493	79.2888	44.61
6	1	28.6	0	16.1461	1	5_UTR	97.5493	79.2888	44.61
6	1	28.6	0	16.1461	1	5_UTR	97.5493	79.2888	44.61
6	1	28.6	0	16.1461	1	5_UTR	97.5493	79.2888	44.61
6	1	28.6	0	16.1461	1	5_UTR	97.5493	79.2888	44.61
6	1	28.6	0	16.1461	1	5_UTR	97.5493	79.2888	44.61
6	1	28.6	0	16.1461	1	5_UTR	97.5493	79.2888	44.61
1*	1*	42.9*	33.3*	32.628543970*	0.0*	5_UTR*	0.99311228576005*	57.98494313631270*	63.81547333012970*
1*	1*	42.9*	33.3*	32.628543970*	0.0*	5_UTR*	0.99311228576005*	57.98494313631270*	63.81547333012970*
1*	1*	42.9*	33.3*	32.628543970*	0.0*	5_UTR*	0.99311228576005*	57.98494313631270*	63.81547333012970*
8	0	42.9	33.3	32.6285	0	5_UTR	0.993112	57.9849	63.8155
8	0	42.9	33.3	32.6285	0	5_UTR	0.993112	57.9849	63.8155
8	0	42.9	33.3	32.6285	0	5_UTR	0.993112	57.9849	63.8155
8	0	42.9	33.3	32.6285	0	5_UTR	0.993112	57.9849	63.8155
8	0	42.9	33.3	32.6285	0	5_UTR	0.993112	57.9849	63.8155
8	0	42.9	33.3	32.6285	0	5_UTR	0.993112	57.9849	63.8155
8	0	42.9	33.3	32.6285	0	5_UTR	0.993112	57.9849	63.8155
8	0	42.9	33.3	32.6285	0	5_UTR	0.993112	57.9849	63.8155
8	0	42.9	33.3	32.6285	0	5_UTR	0.993112	57.9849	63.8155
8	0	42.9	33.3	32.6285	0	5_UTR	0.993112	57.9849	63.8155
8	0	42.9	33.3	32.6285	0	5_UTR	0.993112	57.9849	63.8155
8	0	42.9	33.3	32.6285	0	5_UTR	0.993112	57.9849	63.8155
8	0	42.9	33.3	32.6285	0	5_UTR	0.993112	57.9849	63.8155
8	0	42.9	33.3	32.6285	0	5_UTR	0.993112	57.9849	63.8155
8	0	42.9	33.3	32.6285	0	5_UTR	0.993112	57.9849	63.8155
8	0	42.9	33.3	32.6285	0	5_UTR	0.993112	57.9849	63.8155
8	0	42.9	33.3	32.6285	0	5_UTR	0.993112	57.9849	63.8155
1*	1*	42.9*	66.7*	35.848149930*	1.0*	5_UTR*	90.61348710555820*	48.23001761973410*	42.97613326926160*
1*	1*	42.9*	66.7*	35.848149930*	1.0*	5_UTR*	90.61348710555820*	48.23001761973410*	42.97613326926160*
1*	1*	42.9*	66.7*	35.848149930*	1.0*	5_UTR*	90.61348710555820*	48.23001761973410*	42.97613326926160*
5	1	42.9	66.7	35.8481	1	5_UTR	90.6135	48.23	42.9761
7	1	42.9	66.7	35.8481	1	5_UTR	90.6135	48.23	42.9761
7	1	42.9	66.7	35.8481	1	5_UTR	90.6135	48.23	42.9761
6	1	42.9	66.7	35.8481	1	5_UTR	90.6135	48.23	42.9761
7	1	42.9	66.7	35.8481	1	5_UTR	90.6135	48.23	42.9761
6	1	42.9	66.7	35.8481	1	5_UTR	90.6135	48.23	42.9761
5	1	42.9	66.7	35.8481	1	5_UTR	90.6135	48.23	42.9761
8	0	42.9	66.7	35.8481	1	5_UTR	90.6135	48.23	42.9761
5	1	42.9	66.7	35.8481	1	5_UTR	90.6135	48.23	42.9761
5	1	42.9	66.7	35.8481	1	5_UTR	90.6135	48.23	42.9761
7	1	42.9	66.7	35.8481	1	5_UTR	90.6135	48.23	42.9761
6	1	42.9	66.7	35.8481	1	5_UTR	90.6135	48.23	42.9761
6	1	42.9	66.7	35.8481	1	5_UTR	90.6135	48.23	42.9761
7	1	42.9	66.7	35.8481	1	5_UTR	90.6135	48.23	42.9761
7	1	42.9	66.7	35.8481	1	5_UTR	90.6135	48.23	42.9761
5	1	42.9	66.7	35.8481	1	5_UTR	90.6135	48.23	42.9761
5	1	42.9	66.7	35.8481	1	5_UTR	90.6135	48.23	42.9761
1*	1*	57.1*	66.7*	81.819637990*	0.0*	5_UTR*	63.09466602594910*	57.50440493352560*	22.93769021303860*
1*	1*	57.1*	66.7*	81.819637990*	0.0*	5_UTR*	63.09466602594910*	57.50440493352560*	22.93769021303860*
7	1	57.1	66.7	81.8196	0	5_UTR	63.0947	57.5044	22.9377
6	1	57.1	66.7	81.8196	0	5_UTR	63.0947	57.5044	22.9377
7	1	57.1	66.7	81.8196	0	5_UTR	63.0947	57.5044	22.9377
5	1	57.1	66.7	81.8196	0	5_UTR	63.0947	57.5044	22.9377
7	1	57.1	66.7	81.8196	0	5_UTR	63.0947	57.5044	22.9377
6	1	57.1	66.7	81.8196	0	5_UTR	63.0947	57.5044	22.9377
7	1	57.1	66.7	81.8196	0	5_UTR	63.0947	57.5044	22.9377
6	1	57.1	66.7	81.8196	0	5_UTR	63.0947	57.5044	22.9377
6	1	57.1	66.7	81.8196	0	5_UTR	63.0947	57.5044	22.9377
5	1	57.1	66.7	81.8196	0	5_UTR	63.0947	57.5044	22.9377
6	1	57.1	66.7	81.8196	0	5_UTR	63.0947	57.5044	22.9377
6	1	57.1	66.7	81.8196	0	5_UTR	63.0947	57.5044	22.9377
7	1	57.1	66.7	81.8196	0	5_UTR	63.0947	57.5044	22.9377
5	1	57.1	66.7	81.8196	0	5_UTR	63.0947	57.5044	22.9377
6	1	57.1	66.7	81.8196	0	5_UTR	63.0947	57.5044	22.9377
5	1	57.1	66.7	81.8196	0	5_UTR	63.0947	57.5044	22.9377
8	0	57.1	66.7	81.8196	0	5_UTR	63.0947	57.5044	22.9377
8	0	57.1	66.7	81.8196	0	5_UTR	63.0947	57.5044	22.9377
1*	1*	33.3*	66.7*	19.605958670*	0.0*	5_UTR*	67.70783277270540*	70.76725933045010*	10.09130225852960*
1*	1*	33.3*	66.7*	19.605958670*	0.0*	5_UTR*	67.70783277270540*	70.76725933045010*	10.09130225852960*
1*	1*	33.3*	66.7*	19.605958670*	0.0*	5_UTR*	67.70783277270540*	70.76725933045010*	10.09130225852960*
1*	1*	33.3*	66.7*	19.605958670*	0.0*	5_UTR*	67.70783277270540*	70.76725933045010*	10.09130225852960*
7	1	33.3	66.7	19.606	0	5_UTR	67.7078	70.7673	10.0913
6	1	33.3	66.7	19.606	0	5_UTR	67.7078	70.7673	10.0913
5	1	33.3	66.7	19.606	0	5_UTR	67.7078	70.7673	10.0913
5	1	33.3	66.7	19.606	0	5_UTR	67.7078	70.7673	10.0913
6	1	33.3	66.7	19.606	0	5_UTR	67.7078	70.7673	10.0913
5	1	33.3	66.7	19.606	0	5_UTR	67.7078	70.7673	10.0913
6	1	33.3	66.7	19.606	0	5_UTR	67.7078	70.7673	10.0913
8	1	33.3	66.7	19.606	0	5_UTR	67.7078	70.7673	10.0913
7	1	33.3	66.7	19.606	0	5_UTR	67.7078	70.7673	10.0913
5	1	33.3	66.7	19.606	0	5_UTR	67.7078	70.7673	10.0913
7	1	33.3	66.7	19.606	0	5_UTR	67.7078	70.7673	10.0913
5	1	33.3	66.7	19.606	0	5_UTR	67.7078	70.7673	10.0913
8	0	33.3	66.7	19.606	0	5_UTR	67.7078	70.7673	10.0913
6	1	33.3	66.7	19.606	0	5_UTR	67.7078	70.7673	10.0913
8	0	33.3	66.7	19.606	0	5_UTR	67.7078	70.7673	10.0913
8	0	33.3	66.7	19.606	0	5_UTR	67.7078	70.7673	10.0913
7	1	23.8	33.3	15.3612	0	3_UTR	49.9279	43.2324	92.9841
8	0	23.8	33.3	15.3612	0	3_UTR	49.9279	43.2324	92.9841
6	1	23.8	33.3	15.3612	0	3_UTR	49.9279	43.2324	92.9841
7	1	23.8	33.3	15.3612	0	3_UTR	49.9279	43.2324	92.9841
6	1	23.8	33.3	15.3612	0	3_UTR	49.9279	43.2324	92.9841
8	0	23.8	33.3	15.3612	0	3_UTR	49.9279	43.2324	92.9841
8	0	23.8	33.3	15.3612	0	3_UTR	49.9279	43.2324	92.9841
7	1	23.8	33.3	15.3612	0	3_UTR	49.9279	43.2324	92.9841
7	1	23.8	33.3	15.3612	0	3_UTR	49.9279	43.2324	92.9841
8	0	23.8	33.3	15.3612	0	3_UTR	49.9279	43.2324	92.9841
7	1	23.8	33.3	15.3612	0	3_UTR	49.9279	43.2324	92.9841
8	0	23.8	33.3	15.3612	0	3_UTR	49.9279	43.2324	92.9841
6	1	23.8	33.3	15.3612	0	3_UTR	49.9279	43.2324	92.9841
8	0	23.8	33.3	15.3612	0	3_UTR	49.9279	43.2324	92.9841
8	0	23.8	33.3	15.3612	0	3_UTR	49.9279	43.2324	92.9841
7	1	23.8	33.3	15.3612	0	3_UTR	49.9279	43.2324	92.9841
8	1	23.8	33.3	15.3612	0	3_UTR	49.9279	43.2324	92.9841
6	1	23.8	33.3	15.3612	0	3_UTR	49.9279	43.2324	92.9841
8	0	23.8	33.3	15.3612	0	3_UTR	49.9279	43.2324	92.9841
7	1	23.8	33.3	15.3612	0	3_UTR	49.9279	43.2324	92.9841
8	0	23.8	0	8.15313	0	3_UTR	59.6989	48.4383	84.3345
6	1	23.8	0	8.15313	0	3_UTR	59.6989	48.4383	84.3345
7	1	23.8	0	8.15313	0	3_UTR	59.6989	48.4383	84.3345
7	1	23.8	0	8.15313	0	3_UTR	59.6989	48.4383	84.3345
8	0	23.8	0	8.15313	0	3_UTR	59.6989	48.4383	84.3345
6	1	23.8	0	8.15313	0	3_UTR	59.6989	48.4383	84.3345
6	1	23.8	0	8.15313	0	3_UTR	59.6989	48.4383	84.3345
6	1	23.8	0	8.15313	0	3_UTR	59.6989	48.4383	84.3345
8	0	23.8	0	8.15313	0	3_UTR	59.6989	48.4383	84.3345
8	0	23.8	0	8.15313	0	3_UTR	59.6989	48.4383	84.3345
8	0	23.8	0	8.15313	0	3_UTR	59.6989	48.4383	84.3345
6	1	23.8	0	8.15313	0	3_UTR	59.6989	48.4383	84.3345
8	0	23.8	0	8.15313	0	3_UTR	59.6989	48.4383	84.3345
6	1	23.8	0	8.15313	0	3_UTR	59.6989	48.4383	84.3345
8	0	23.8	0	8.15313	0	3_UTR	59.6989	48.4383	84.3345
7	1	23.8	0	8.15313	0	3_UTR	59.6989	48.4383	84.3345
6	1	23.8	0	8.15313	0	3_UTR	59.6989	48.4383	84.3345
7	1	23.8	0	8.15313	0	3_UTR	59.6989	48.4383	84.3345
8	0	23.8	0	8.15313	0	3_UTR	59.6989	48.4383	84.3345
8	0	23.8	0	8.15313	0	3_UTR	59.6989	48.4383	84.3345
1*	1*	42.9*	33.3*	35.736024350*	0.0*	3_UTR*	57.26413583213200*	51.76998238026590*	25.03604036520900*
1*	1*	42.9*	33.3*	35.736024350*	0.0*	3_UTR*	57.26413583213200*	51.76998238026590*	25.03604036520900*
1*	1*	42.9*	33.3*	35.736024350*	0.0*	3_UTR*	57.26413583213200*	51.76998238026590*	25.03604036520900*
8	0	42.9	33.3	35.736	0	3_UTR	57.2641	51.77	25.036
8	0	42.9	33.3	35.736	0	3_UTR	57.2641	51.77	25.036
8	0	42.9	33.3	35.736	0	3_UTR	57.2641	51.77	25.036
8	0	42.9	33.3	35.736	0	3_UTR	57.2641	51.77	25.036
8	0	42.9	33.3	35.736	0	3_UTR	57.2641	51.77	25.036
8	0	42.9	33.3	35.736	0	3_UTR	57.2641	51.77	25.036
8	0	42.9	33.3	35.736	0	3_UTR	57.2641	51.77	25.036
8	0	42.9	33.3	35.736	0	3_UTR	57.2641	51.77	25.036
8	0	42.9	33.3	35.736	0	3_UTR	57.2641	51.77	25.036
8	0	42.9	33.3	35.736	0	3_UTR	57.2641	51.77	25.036
8	0	42.9	33.3	35.736	0	3_UTR	57.2641	51.77	25.036
8	0	42.9	33.3	35.736	0	3_UTR	57.2641	51.77	25.036
8	0	42.9	33.3	35.736	0	3_UTR	57.2641	51.77	25.036
8	0	42.9	33.3	35.736	0	3_UTR	57.2641	51.77	25.036
8	0	42.9	33.3	35.736	0	3_UTR	57.2641	51.77	25.036
8	0	42.9	33.3	35.736	0	3_UTR	57.2641	51.77	25.036
8	0	42.9	33.3	35.736	0	3_UTR	57.2641	51.77	25.036
1*	1*	38.1*	16.7*	27.598910780*	0.0*	3_UTR*	89.10780073682530*	73.41021944577930*	71.68028191574560*
1*	1*	38.1*	16.7*	27.598910780*	0.0*	3_UTR*	89.10780073682530*	73.41021944577930*	71.68028191574560*
5	1	38.1	16.7	27.5989	0	3_UTR	89.1078	73.4102	71.6803
8	0	38.1	16.7	27.5989	0	3_UTR	89.1078	73.4102	71.6803
8	0	38.1	16.7	27.5989	0	3_UTR	89.1078	73.4102	71.6803
8	0	38.1	16.7	27.5989	0	3_UTR	89.1078	73.4102	71.6803
5	1	38.1	16.7	27.5989	0	3_UTR	89.1078	73.4102	71.6803
5	1	38.1	16.7	27.5989	0	3_UTR	89.1078	73.4102	71.6803
5	1	38.1	16.7	27.5989	0	3_UTR	89.1078	73.4102	71.6803
5	1	38.1	16.7	27.5989	0	3_UTR	89.1078	73.4102	71.6803
7	1	38.1	16.7	27.5989	0	3_UTR	89.1078	73.4102	71.6803
6	1	38.1	16.7	27.5989	0	3_UTR	89.1078	73.4102	71.6803
8	0	38.1	16.7	27.5989	0	3_UTR	89.1078	73.4102	71.6803
7	1	38.1	16.7	27.5989	0	3_UTR	89.1078	73.4102	71.6803
8	1	38.1	16.7	27.5989	0	3_UTR	89.1078	73.4102	71.6803
7	1	38.1	16.7	27.5989	0	3_UTR	89.1078	73.4102	71.6803
7	1	38.1	16.7	27.5989	0	3_UTR	89.1078	73.4102	71.6803
5	1	38.1	16.7	27.5989	0	3_UTR	89.1078	73.4102	71.6803
6	1	38.1	16.7	27.5989	0	3_UTR	89.1078	73.4102	71.6803
5	1	38.1	16.7	27.5989	0	3_UTR	89.1078	73.4102	71.6803
All siRNA predictions for TC006679 Tc-gawky
siRNA	antisense_5_3	sense_3_5_	antisense_5_3_DNA	sense_5_3_DNA	anti_GC	anti_9_14_GC	Binding energy_percentile	anti_10th_A	ORF_info	asymScore_percentile	self_fold_energy_percentile	accessibility_percentile
TC006679_1_21	UUGAUCCGCAAUUACGUGGCA	AUAACUAGGCGUUAAUGCACC	TTGATCCGCAATTACGTGGCA	CCACGTAATTGCGGATCAATA	47.6	16.7	49.2391	1	5_UTR	88.0186	12.6862	4.9976
TC006679_2_21	AUUGAUCCGCAAUUACGUGGC	AAUAACUAGGCGUUAAUGCAC	ATTGATCCGCAATTACGTGGC	CACGTAATTGCGGATCAATAA	47.6	33.3	47.4612	0	5_UTR	95.3388	12.7823	5.78248
TC006679_3_22	UAUUGAUCCGCAAUUACGUGG	AAAUAACUAGGCGUUAAUGCA	TATTGATCCGCAATTACGTGG	ACGTAATTGCGGATCAATAAA	42.9	50	37.7543	0	5_UTR	91.8309	15.9539	7.06391
TC006679_4_23	UUAUUGAUCCGCAAUUACGUG	CAAAUAACUAGGCGUUAAUGC	TTATTGATCCGCAATTACGTG	CGTAATTGCGGATCAATAAAC	38.1	66.7	27.2305	0	5_UTR	92.6157	60.3396	8.5696
TC006679_5_24	UUUAUUGAUCCGCAAUUACGU	ACAAAUAACUAGGCGUUAAUG	TTTATTGATCCGCAATTACGT	GTAATTGCGGATCAATAAACA	33.3	66.7	19.606	0	5_UTR	67.7078	70.7673	10.0913
TC006679_6_25	GUUUAUUGAUCCGCAAUUACG	AACAAAUAACUAGGCGUUAAU	GTTTATTGATCCGCAATTACG	TAATTGCGGATCAATAAACAA	38.1	66.7	28.7041	0	5_UTR	33.7979	43.761	11.5489
TC006679_7_26	UGUUUAUUGAUCCGCAAUUAC	AAACAAAUAACUAGGCGUUAA	TGTTTATTGATCCGCAATTAC	AATTGCGGATCAATAAACAAA	33.3	66.7	21.8164	1	5_UTR	16.5305	70.7833	12.9425
TC006679_8_27	UUGUUUAUUGAUCCGCAAUUA	UAAACAAAUAACUAGGCGUUA	TTGTTTATTGATCCGCAATTA	ATTGCGGATCAATAAACAAAT	28.6	50	15.6655	0	5_UTR	43.6329	70.8153	13.9516
TC006679_9_28	UUUGUUUAUUGAUCCGCAAUU	CUAAACAAAUAACUAGGCGUU	TTTGTTTATTGATCCGCAATT	TTGCGGATCAATAAACAAATC	28.6	33.3	13.8235	0	5_UTR	73.8107	70.8313	15.0088
TC006679_10_29	AUUUGUUUAUUGAUCCGCAAU	UCUAAACAAAUAACUAGGCGU	ATTTGTTTATTGATCCGCAAT	TGCGGATCAATAAACAAATCT	28.6	16.7	13.4711	0	5_UTR	98.4463	76.3896	19.9904
TC006679_11_30	GAUUUGUUUAUUGAUCCGCAA	GUCUAAACAAAUAACUAGGCG	GATTTGTTTATTGATCCGCAA	GCGGATCAATAAACAAATCTG	33.3	16.7	22.4732	1	5_UTR	98.1419	40.0609	31.7636
TC006679_12_31	AGAUUUGUUUAUUGAUCCGCA	UGUCUAAACAAAUAACUAGGC	AGATTTGTTTATTGATCCGCA	CGGATCAATAAACAAATCTGT	33.3	16.7	23.0338	0	5_UTR	92.2153	36.6651	42.7519
TC006679_13_32	CAGAUUUGUUUAUUGAUCCGC	GUGUCUAAACAAAUAACUAGG	CAGATTTGTTTATTGATCCGC	GGATCAATAAACAAATCTGTG	38.1	0	25.7088	0	5_UTR	56.207	36.7452	54.8134
TC006679_14_33	ACAGAUUUGUUUAUUGAUCCG	GGUGUCUAAACAAAUAACUAG	ACAGATTTGTTTATTGATCCG	GATCAATAAACAAATCTGTGG	33.3	16.7	20.1025	0	5_UTR	34.1182	36.6971	61.8773
TC006679_15_34	CACAGAUUUGUUUAUUGAUCC	UGGUGUCUAAACAAAUAACUA	CACAGATTTGTTTATTGATCC	ATCAATAAACAAATCTGTGGT	33.3	16.7	23.5944	0	5_UTR	33.2532	36.7612	68.1243
TC006679_16_35	CCACAGAUUUGUUUAUUGAUC	GUGGUGUCUAAACAAAUAACU	CCACAGATTTGTTTATTGATC	TCAATAAACAAATCTGTGGTG	33.3	16.7	19.638	0	5_UTR	9.819	49.8959	72.0167
TC006679_17_36	ACCACAGAUUUGUUUAUUGAU	CGUGGUGUCUAAACAAAUAAC	ACCACAGATTTGTTTATTGAT	CAATAAACAAATCTGTGGTGC	28.6	16.7	17.6998	0	5_UTR	14.7685	82.2041	74.3873
TC006679_18_37	CACCACAGAUUUGUUUAUUGA	CCGUGGUGUCUAAACAAAUAA	CACCACAGATTTGTTTATTGA	AATAAACAAATCTGTGGTGCC	33.3	16.7	20.9515	0	5_UTR	1.90613	82.2201	76.0051
TC006679_19_38	GCACCACAGAUUUGUUUAUUG	CCCGUGGUGUCUAAACAAAUA	GCACCACAGATTTGTTTATTG	ATAAACAAATCTGTGGTGCCC	38.1	33.3	27.4547	1	5_UTR	1.50569	82.2361	76.1653
TC006679_20_39	GGCACCACAGAUUUGUUUAUU	GCCCGUGGUGUCUAAACAAAU	GGCACCACAGATTTGTTTATT	TAAACAAATCTGTGGTGCCCG	38.1	16.7	30.7865	0	5_UTR	0.368413	82.2521	76.2134
TC006679_21_40	GGGCACCACAGAUUUGUUUAU	UGCCCGUGGUGUCUAAACAAA	GGGCACCACAGATTTGTTTAT	AAACAAATCTGTGGTGCCCGT	42.9	33.3	48.1659	1	5_UTR	0.128144	59.0902	76.2934
TC006679_22_41	CGGGCACCACAGAUUUGUUUA	AUGCCCGUGGUGUCUAAACAA	CGGGCACCACAGATTTGTTTA	AACAAATCTGTGGTGCCCGTA	47.6	33.3	49.143	0	5_UTR	2.9473	57.152	76.3255
TC006679_23_42	ACGGGCACCACAGAUUUGUUU	UAUGCCCGUGGUGUCUAAACA	ACGGGCACCACAGATTTGTTT	ACAAATCTGTGGTGCCCGTAT	47.6	50	51.7219	1	5_UTR	11.9814	60.0032	76.3735
TC006679_24_43	UACGGGCACCACAGAUUUGUU	AUAUGCCCGUGGUGUCUAAAC	TACGGGCACCACAGATTTGTT	CAAATCTGTGGTGCCCGTATA	47.6	66.7	53.8363	0	5_UTR	22.6974	56.6394	76.3896
TC006679_25_44	AUACGGGCACCACAGAUUUGU	AAUAUGCCCGUGGUGUCUAAA	ATACGGGCACCACAGATTTGT	AAATCTGTGGTGCCCGTATAA	47.6	50	55.0376	0	5_UTR	23.9148	61.5409	76.4056
TC006679_26_45	UAUACGGGCACCACAGAUUUG	UAAUAUGCCCGUGGUGUCUAA	TATACGGGCACCACAGATTTG	AATCTGTGGTGCCCGTATAAT	47.6	66.7	54.6372	1	5_UTR	68.4447	78.2637	76.2774
TC006679_27_46	UUAUACGGGCACCACAGAUUU	AUAAUAUGCCCGUGGUGUCUA	TTATACGGGCACCACAGATTT	ATCTGTGGTGCCCGTATAATA	42.9	66.7	43.2965	0	5_UTR	82.3963	78.2156	75.925
TC006679_28_47	AUUAUACGGGCACCACAGAUU	CAUAAUAUGCCCGUGGUGUCU	ATTATACGGGCACCACAGATT	TCTGTGGTGCCCGTATAATAC	42.9	83.3	44.674	0	5_UTR	91.4785	78.1996	74.3393
TC006679_29_48	UAUUAUACGGGCACCACAGAU	ACAUAAUAUGCCCGUGGUGUC	TATTATACGGGCACCACAGAT	CTGTGGTGCCCGTATAATACA	42.9	83.3	46.2758	0	5_UTR	91.8949	78.2797	71.8405
TC006679_30_49	GUAUUAUACGGGCACCACAGA	AACAUAAUAUGCCCGUGGUGU	GTATTATACGGGCACCACAGA	TGTGGTGCCCGTATAATACAA	47.6	83.3	61.5089	0	5_UTR	76.2134	75.861	67.6438
TC006679_31_50	UGUAUUAUACGGGCACCACAG	GAACAUAAUAUGCCCGUGGUG	TGTATTATACGGGCACCACAG	GTGGTGCCCGTATAATACAAG	47.6	83.3	53.5159	0	5_UTR	86.2726	77.6069	61.2686
TC006679_32_51	UUGUAUUAUACGGGCACCACA	UGAACAUAAUAUGCCCGUGGU	TTGTATTATACGGGCACCACA	TGGTGCCCGTATAATACAAGT	42.9	66.7	44.2255	1	5_UTR	81.243	60.724	54.2047
TC006679_33_52	CUUGUAUUAUACGGGCACCAC	AUGAACAUAAUAUGCCCGUGG	CTTGTATTATACGGGCACCAC	GGTGCCCGTATAATACAAGTA	47.6	50	48.23	0	5_UTR	85.9523	27.0383	43.9532
TC006679_34_53	ACUUGUAUUAUACGGGCACCA	UAUGAACAUAAUAUGCCCGUG	ACTTGTATTATACGGGCACCA	GTGCCCGTATAATACAAGTAT	42.9	33.3	44.2896	1	5_UTR	81.1949	18.709	35.8001
TC006679_35_54	UACUUGUAUUAUACGGGCACC	UUAUGAACAUAAUAUGCCCGU	TACTTGTATTATACGGGCACC	TGCCCGTATAATACAAGTATT	42.9	16.7	41.1181	0	5_UTR	85.5678	18.6449	37.1937
TC006679_36_55	AUACUUGUAUUAUACGGGCAC	UUUAUGAACAUAAUAUGCCCG	ATACTTGTATTATACGGGCAC	GCCCGTATAATACAAGTATTT	38.1	0	28.3037	0	5_UTR	97.4531	18.6769	41.6947
TC006679_37_56	AAUACUUGUAUUAUACGGGCA	AUUUAUGAACAUAAUAUGCCC	AATACTTGTATTATACGGGCA	CCCGTATAATACAAGTATTTA	33.3	0	22.5212	1	5_UTR	99.9519	18.6609	47.8936
TC006679_38_57	AAAUACUUGUAUUAUACGGGC	AAUUUAUGAACAUAAUAUGCC	AAATACTTGTATTATACGGGC	CCGTATAATACAAGTATTTAA	33.3	16.7	20.9354	0	5_UTR	99.5996	18.6929	52.667
TC006679_39_58	UAAAUACUUGUAUUAUACGGG	CAAUUUAUGAACAUAAUAUGC	TAAATACTTGTATTATACGGG	CGTATAATACAAGTATTTAAC	28.6	16.7	15.5374	0	5_UTR	93.7049	26.1573	57.2641
TC006679_40_59	UUAAAUACUUGUAUUAUACGG	GCAAUUUAUGAACAUAAUAUG	TTAAATACTTGTATTATACGG	GTATAATACAAGTATTTAACG	23.8	16.7	9.33846	0	5_UTR	78.4879	77.4948	60.6279
TC006679_41_60	GUUAAAUACUUGUAUUAUACG	CGCAAUUUAUGAACAUAAUAU	GTTAAATACTTGTATTATACG	TATAATACAAGTATTTAACGC	23.8	33.3	10.6519	0	5_UTR	24.123	73.9228	64.1839
TC006679_42_61	CGUUAAAUACUUGUAUUAUAC	CCGCAAUUUAUGAACAUAAUA	CGTTAAATACTTGTATTATAC	ATAATACAAGTATTTAACGCC	23.8	33.3	8.2172	0	5_UTR	15.2331	83.9821	66.7628
TC006679_43_62	GCGUUAAAUACUUGUAUUAUA	ACCGCAAUUUAUGAACAUAAU	GCGTTAAATACTTGTATTATA	TAATACAAGTATTTAACGCCA	23.8	33.3	9.77094	1	5_UTR	2.00224	83.966	68.4927
TC006679_44_63	GGCGUUAAAUACUUGUAUUAU	AACCGCAAUUUAUGAACAUAA	GGCGTTAAATACTTGTATTAT	AATACAAGTATTTAACGCCAA	28.6	16.7	17.5557	0	5_UTR	0.176197	84.3825	69.9343
TC006679_45_64	UGGCGUUAAAUACUUGUAUUA	AAACCGCAAUUUAUGAACAUA	TGGCGTTAAATACTTGTATTA	ATACAAGTATTTAACGCCAAA	28.6	16.7	16.8349	1	5_UTR	3.36377	83.4054	71.0075
TC006679_46_65	UUGGCGUUAAAUACUUGUAUU	UAAACCGCAAUUUAUGAACAU	TTGGCGTTAAATACTTGTATT	TACAAGTATTTAACGCCAAAT	28.6	16.7	14.8807	1	5_UTR	30.1297	83.3894	71.472
TC006679_47_66	UUUGGCGUUAAAUACUUGUAU	UUAAACCGCAAUUUAUGAACA	TTTGGCGTTAAATACTTGTAT	ACAAGTATTTAACGCCAAATT	28.6	0	14.6885	1	5_UTR	64.3441	83.3574	71.8244
TC006679_48_67	AUUUGGCGUUAAAUACUUGUA	AUUAAACCGCAAUUUAUGAAC	ATTTGGCGTTAAATACTTGTA	CAAGTATTTAACGCCAAATTA	28.6	0	13.4871	0	5_UTR	90.0529	83.3413	72.1608
TC006679_49_68	AAUUUGGCGUUAAAUACUUGU	UAUUAAACCGCAAUUUAUGAA	AATTTGGCGTTAAATACTTGT	AAGTATTTAACGCCAAATTAT	28.6	16.7	13.6313	0	5_UTR	86.5289	78.3598	72.7855
TC006679_50_69	UAAUUUGGCGUUAAAUACUUG	UUAUUAAACCGCAAUUUAUGA	TAATTTGGCGTTAAATACTTG	AGTATTTAACGCCAAATTATT	28.6	33.3	13.0706	0	5_UTR	80.0897	78.3758	73.3942
TC006679_51_70	AUAAUUUGGCGUUAAAUACUU	GUUAUUAAACCGCAAUUUAUG	ATAATTTGGCGTTAAATACTT	GTATTTAACGCCAAATTATTG	23.8	50	8.66571	0	5_UTR	69.9023	78.3918	74.1631
TC006679_52_71	AAUAAUUUGGCGUUAAAUACU	AGUUAUUAAACCGCAAUUUAU	AATAATTTGGCGTTAAATACT	TATTTAACGCCAAATTATTGA	23.8	66.7	9.57873	0	5_UTR	49.5595	78.4078	75.4765
TC006679_53_72	CAAUAAUUUGGCGUUAAAUAC	AAGUUAUUAAACCGCAAUUUA	CAATAATTTGGCGTTAAATAC	ATTTAACGCCAAATTATTGAA	28.6	66.7	12.478	0	5_UTR	32.116	67.9321	76.1173
TC006679_54_73	UCAAUAAUUUGGCGUUAAAUA	AAAGUUAUUAAACCGCAAUUU	TCAATAATTTGGCGTTAAATA	TTTAACGCCAAATTATTGAAA	23.8	66.7	9.97918	0	5_UTR	17.2033	65.177	76.79
TC006679_55_74	UUCAAUAAUUUGGCGUUAAAU	UAAAGUUAUUAAACCGCAAUU	TTCAATAATTTGGCGTTAAAT	TTAACGCCAAATTATTGAAAT	23.8	50	9.24235	0	5_UTR	12.9905	61.8132	76.9502
TC006679_56_75	UUUCAAUAAUUUGGCGUUAAA	AUAAAGUUAUUAAACCGCAAU	TTTCAATAATTTGGCGTTAAA	TAACGCCAAATTATTGAAATA	23.8	33.3	8.76181	0	5_UTR	45.571	61.7972	76.806
TC006679_57_76	AUUUCAAUAAUUUGGCGUUAA	AAUAAAGUUAUUAAACCGCAA	ATTTCAATAATTTGGCGTTAA	AACGCCAAATTATTGAAATAA	23.8	16.7	9.00208	1	5_UTR	94.1695	61.7812	76.3095
TC006679_58_77	UAUUUCAAUAAUUUGGCGUUA	UAAUAAAGUUAUUAAACCGCA	TATTTCAATAATTTGGCGTTA	ACGCCAAATTATTGAAATAAT	23.8	0	9.93112	1	5_UTR	97.5653	61.9414	75.6527
TC006679_59_78	UUAUUUCAAUAAUUUGGCGUU	UUAAUAAAGUUAUUAAACCGC	TTATTTCAATAATTTGGCGTT	CGCCAAATTATTGAAATAATT	23.8	0	8.88996	0	5_UTR	99.8078	61.8933	74.964
TC006679_60_79	AUUAUUUCAAUAAUUUGGCGU	GUUAAUAAAGUUAUUAAACCG	ATTATTTCAATAATTTGGCGT	GCCAAATTATTGAAATAATTG	23.8	0	8.42544	1	5_UTR	97.5813	61.8773	73.9548
TC006679_61_80	AAUUAUUUCAAUAAUUUGGCG	UGUUAAUAAAGUUAUUAAACC	AATTATTTCAATAATTTGGCG	CCAAATTATTGAAATAATTGT	23.8	16.7	8.47349	1	5_UTR	96.5882	61.7331	73.5223
TC006679_62_81	CAAUUAUUUCAAUAAUUUGGC	GUGUUAAUAAAGUUAUUAAAC	CAATTATTTCAATAATTTGGC	CAAATTATTGAAATAATTGTG	23.8	16.7	8.24924	0	5_UTR	51.6739	59.4586	73.2981
TC006679_63_82	ACAAUUAUUUCAAUAAUUUGG	AGUGUUAAUAAAGUUAUUAAA	ACAATTATTTCAATAATTTGG	AAATTATTGAAATAATTGTGA	19	16.7	5.43008	0	5_UTR	21.4	56.9598	72.9938
TC006679_64_83	CACAAUUAUUUCAAUAAUUUG	UAGUGUUAAUAAAGUUAUUAA	CACAATTATTTCAATAATTTG	AATTATTGAAATAATTGTGAT	19	16.7	5.06167	0	5_UTR	5.68637	59.3945	72.7214
TC006679_65_84	UCACAAUUAUUUCAAUAAUUU	AUAGUGUUAAUAAAGUUAUUA	TCACAATTATTTCAATAATTT	ATTATTGAAATAATTGTGATA	14.3	16.7	2.93128	0	5_UTR	7.4964	59.4266	72.2249
TC006679_66_85	AUCACAAUUAUUUCAAUAAUU	UAUAGUGUUAAUAAAGUUAUU	ATCACAATTATTTCAATAATT	TTATTGAAATAATTGTGATAT	14.3	16.7	3.44386	1	5_UTR	19.606	67.2273	71.6482
TC006679_67_86	UAUCACAAUUAUUUCAAUAAU	UUAUAGUGUUAAUAAAGUUAU	TATCACAATTATTTCAATAAT	TATTGAAATAATTGTGATATT	14.3	0	4.0205	0	5_UTR	23.5304	81.8196	69.9503
TC006679_68_87	AUAUCACAAUUAUUUCAAUAA	UUUAUAGUGUUAAUAAAGUUA	ATATCACAATTATTTCAATAA	ATTGAAATAATTGTGATATTT	14.3	0	3.23562	0	5_UTR	75.4125	81.8357	67.2433
TC006679_69_88	AAUAUCACAAUUAUUUCAAUA	AUUUAUAGUGUUAAUAAAGUU	AATATCACAATTATTTCAATA	TTGAAATAATTGTGATATTTA	14.3	0	3.01137	1	5_UTR	75.3804	81.8677	63.5912
TC006679_70_89	AAAUAUCACAAUUAUUUCAAU	GAUUUAUAGUGUUAAUAAAGU	AAATATCACAATTATTTCAAT	TGAAATAATTGTGATATTTAG	14.3	16.7	3.25164	1	5_UTR	79.7854	77.2866	59.5707
TC006679_71_90	UAAAUAUCACAAUUAUUUCAA	UGAUUUAUAGUGUUAAUAAAG	TAAATATCACAATTATTTCAA	GAAATAATTGTGATATTTAGT	14.3	16.7	4.05254	0	5_UTR	65.1289	70.6551	55.4381
TC006679_72_91	CUAAAUAUCACAAUUAUUUCA	AUGAUUUAUAGUGUUAAUAAA	CTAAATATCACAATTATTTCA	AAATAATTGTGATATTTAGTA	19	33.3	6.50328	1	5_UTR	30.8826	70.6391	50.9851
TC006679_73_92	ACUAAAUAUCACAAUUAUUUC	UAUGAUUUAUAGUGUUAAUAA	ACTAAATATCACAATTATTTC	AATAATTGTGATATTTAGTAT	19	33.3	6.42319	0	5_UTR	19.9904	70.6071	47.4932
TC006679_74_93	UACUAAAUAUCACAAUUAUUU	UUAUGAUUUAUAGUGUUAAUA	TACTAAATATCACAATTATTT	ATAATTGTGATATTTAGTATT	14.3	33.3	4.16466	0	5_UTR	19.8302	77.671	45.0745
TC006679_75_94	AUACUAAAUAUCACAAUUAUU	CUUAUGAUUUAUAGUGUUAAU	ATACTAAATATCACAATTATT	TAATTGTGATATTTAGTATTC	14.3	33.3	3.62005	1	5_UTR	26.2374	82.8608	43.761
TC006679_76_95	AAUACUAAAUAUCACAAUUAU	UCUUAUGAUUUAUAGUGUUAA	AATACTAAATATCACAATTAT	AATTGTGATATTTAGTATTCT	14.3	16.7	3.60404	0	5_UTR	40.4293	82.8448	43.2805
TC006679_77_96	GAAUACUAAAUAUCACAAUUA	CUCUUAUGAUUUAUAGUGUUA	GAATACTAAATATCACAATTA	ATTGTGATATTTAGTATTCTC	19	16.7	8.48951	1	5_UTR	51.786	82.8288	43.3766
TC006679_78_97	AGAAUACUAAAUAUCACAAUU	ACUCUUAUGAUUUAUAGUGUU	AGAATACTAAATATCACAATT	TTGTGATATTTAGTATTCTCA	19	0	7.33622	1	5_UTR	47.365	82.3482	44.0493
TC006679_79_98	GAGAAUACUAAAUAUCACAAU	UACUCUUAUGAUUUAUAGUGU	GAGAATACTAAATATCACAAT	TGTGATATTTAGTATTCTCAT	23.8	0	14.5603	1	5_UTR	44.3537	82.3162	45.4269
TC006679_80_99	UGAGAAUACUAAAUAUCACAA	UUACUCUUAUGAUUUAUAGUG	TGAGAATACTAAATATCACAA	GTGATATTTAGTATTCTCATT	23.8	16.7	13.1347	0	5_UTR	46.452	82.3002	48.6945
TC006679_81_100	AUGAGAAUACUAAAUAUCACA	UUUACUCUUAUGAUUUAUAGU	ATGAGAATACTAAATATCACA	TGATATTTAGTATTCTCATTT	23.8	16.7	12.1897	0	5_UTR	48.6625	82.2842	52.5068
TC006679_82_101	AAUGAGAAUACUAAAUAUCAC	GUUUACUCUUAUGAUUUAUAG	AATGAGAATACTAAATATCAC	GATATTTAGTATTCTCATTTG	23.8	16.7	10.2515	1	5_UTR	55.9827	82.2681	57.3602
TC006679_83_102	AAAUGAGAAUACUAAAUAUCA	UGUUUACUCUUAUGAUUUAUA	AAATGAGAATACTAAATATCA	ATATTTAGTATTCTCATTTGT	19	16.7	8.29729	0	5_UTR	55.342	82.1881	62.3899
TC006679_84_103	CAAAUGAGAAUACUAAAUAUC	UUGUUUACUCUUAUGAUUUAU	CAAATGAGAATACTAAATATC	TATTTAGTATTCTCATTTGTT	23.8	16.7	9.59475	1	5_UTR	36.1685	82.124	67.1472
TC006679_85_104	ACAAAUGAGAAUACUAAAUAU	CUUGUUUACUCUUAUGAUUUA	ACAAATGAGAATACTAAATAT	ATTTAGTATTCTCATTTGTTC	19	33.3	7.68861	1	5_UTR	21.6883	82.108	70.3508
TC006679_86_105	AACAAAUGAGAAUACUAAAUA	GCUUGUUUACUCUUAUGAUUU	AACAAATGAGAATACTAAATA	TTTAGTATTCTCATTTGTTCG	19	16.7	6.8717	0	5_UTR	18.8371	82.0919	72.2729
TC006679_87_106	GAACAAAUGAGAAUACUAAAU	UGCUUGUUUACUCUUAUGAUU	GAACAAATGAGAATACTAAAT	TTAGTATTCTCATTTGTTCGT	23.8	33.3	12.6702	1	5_UTR	28.6561	82.0759	73.6024
TC006679_88_107	CGAACAAAUGAGAAUACUAAA	GUGCUUGUUUACUCUUAUGAU	CGAACAAATGAGAATACTAAA	TAGTATTCTCATTTGTTCGTG	28.6	33.3	13.5352	0	5_UTR	40.5895	82.3963	74.4834
TC006679_89_108	ACGAACAAAUGAGAAUACUAA	UGUGCUUGUUUACUCUUAUGA	ACGAACAAATGAGAATACTAA	AGTATTCTCATTTGTTCGTGT	28.6	33.3	16.1941	0	5_UTR	31.5393	84.1583	74.6276
TC006679_90_109	CACGAACAAAUGAGAAUACUA	GUGUGCUUGUUUACUCUUAUG	CACGAACAAATGAGAATACTA	GTATTCTCATTTGTTCGTGTG	33.3	33.3	20.7112	1	5_UTR	15.0729	84.1422	74.7557
TC006679_91_110	ACACGAACAAAUGAGAAUACU	AGUGUGCUUGUUUACUCUUAU	ACACGAACAAATGAGAATACT	TATTCTCATTTGTTCGTGTGA	33.3	16.7	22.7455	1	5_UTR	8.55358	84.1262	74.8358
TC006679_92_111	CACACGAACAAAUGAGAAUAC	UAGUGUGCUUGUUUACUCUUA	CACACGAACAAATGAGAATAC	ATTCTCATTTGTTCGTGTGAT	38.1	33.3	28.1595	1	5_UTR	20.9194	84.1102	74.7717
TC006679_93_112	UCACACGAACAAAUGAGAAUA	AUAGUGUGCUUGUUUACUCUU	TCACACGAACAAATGAGAATA	TTCTCATTTGTTCGTGTGATA	33.3	16.7	23.242	0	5_UTR	25.2603	84.4466	74.5315
TC006679_94_113	AUCACACGAACAAAUGAGAAU	AAUAGUGUGCUUGUUUACUCU	ATCACACGAACAAATGAGAAT	TCTCATTTGTTCGTGTGATAA	33.3	16.7	22.7615	1	5_UTR	66.8749	84.4306	74.131
TC006679_95_114	UAUCACACGAACAAAUGAGAA	AAAUAGUGUGCUUGUUUACUC	TATCACACGAACAAATGAGAA	CTCATTTGTTCGTGTGATAAA	33.3	33.3	24.3313	1	5_UTR	75.3644	84.3024	73.7626
TC006679_96_115	UUAUCACACGAACAAAUGAGA	UAAAUAGUGUGCUUGUUUACU	TTATCACACGAACAAATGAGA	TCATTTGTTCGTGTGATAAAT	33.3	50	24.2031	0	5_UTR	79.6572	83.1972	72.9457
TC006679_97_116	UUUAUCACACGAACAAAUGAG	CUAAAUAGUGUGCUUGUUUAC	TTTATCACACGAACAAATGAG	CATTTGTTCGTGTGATAAATC	33.3	50	19.0293	0	5_UTR	73.218	83.1812	71.9526
TC006679_98_117	AUUUAUCACACGAACAAAUGA	ACUAAAUAGUGUGCUUGUUUA	ATTTATCACACGAACAAATGA	ATTTGTTCGTGTGATAAATCA	28.6	50	13.2148	1	5_UTR	54.5251	83.1651	69.8703
TC006679_99_118	GAUUUAUCACACGAACAAAUG	CACUAAAUAGUGUGCUUGUUU	GATTTATCACACGAACAAATG	TTTGTTCGTGTGATAAATCAC	33.3	50	20.9675	0	5_UTR	43.793	83.2933	65.8017
TC006679_100_119	UGAUUUAUCACACGAACAAAU	CCACUAAAUAGUGUGCUUGUU	TGATTTATCACACGAACAAAT	TTGTTCGTGTGATAAATCACC	28.6	66.7	14.8646	1	5_UTR	43.8731	79.4169	60.5959
TC006679_101_120	GUGAUUUAUCACACGAACAAA	ACCACUAAAUAGUGUGCUUGU	GTGATTTATCACACGAACAAA	TGTTCGTGTGATAAATCACCA	33.3	50	20.6952	0	5_UTR	23.8027	22.2169	55.5342
TC006679_102_121	GGUGAUUUAUCACACGAACAA	AACCACUAAAUAGUGUGCUUG	GGTGATTTATCACACGAACAA	GTTCGTGTGATAAATCACCAA	38.1	33.3	33.7178	0	5_UTR	13.6953	26.4136	48.9188
TC006679_103_122	UGGUGAUUUAUCACACGAACA	CAACCACUAAAUAGUGUGCUU	TGGTGATTTATCACACGAACA	TTCGTGTGATAAATCACCAAC	38.1	33.3	32.6606	1	5_UTR	40.9419	26.6058	39.8366
TC006679_104_123	UUGGUGAUUUAUCACACGAAC	UCAACCACUAAAUAGUGUGCU	TTGGTGATTTATCACACGAAC	TCGTGTGATAAATCACCAACT	38.1	16.7	27.3106	0	5_UTR	60.2915	11.9013	32.9809
TC006679_105_124	GUUGGUGAUUUAUCACACGAA	UUCAACCACUAAAUAGUGUGC	GTTGGTGATTTATCACACGAA	CGTGTGATAAATCACCAACTT	38.1	16.7	30.9467	0	5_UTR	85.5198	12.4139	30.0016
TC006679_106_125	AGUUGGUGAUUUAUCACACGA	UUUCAACCACUAAAUAGUGUG	AGTTGGTGATTTATCACACGA	GTGTGATAAATCACCAACTTT	38.1	0	29.5371	0	5_UTR	71.456	17.6037	27.9513
TC006679_107_126	AAGUUGGUGAUUUAUCACACG	UUUUCAACCACUAAAUAGUGU	AAGTTGGTGATTTATCACACG	TGTGATAAATCACCAACTTTT	38.1	16.7	25.5646	1	5_UTR	74.083	26.5738	28.544
TC006679_108_127	AAAGUUGGUGAUUUAUCACAC	CUUUUCAACCACUAAAUAGUG	AAAGTTGGTGATTTATCACAC	GTGATAAATCACCAACTTTTC	33.3	16.7	20.4389	0	5_UTR	82.8128	26.5577	32.5965
TC006679_109_128	AAAAGUUGGUGAUUUAUCACA	ACUUUUCAACCACUAAAUAGU	AAAAGTTGGTGATTTATCACA	TGATAAATCACCAACTTTTCA	28.6	33.3	14.7525	0	5_UTR	85.4077	26.5898	37.7222
TC006679_110_129	GAAAAGUUGGUGAUUUAUCAC	AACUUUUCAACCACUAAAUAG	GAAAAGTTGGTGATTTATCAC	GATAAATCACCAACTTTTCAA	33.3	50	23.4503	0	5_UTR	52.667	42.4796	43.8892
TC006679_111_130	UGAAAAGUUGGUGAUUUAUCA	CAACUUUUCAACCACUAAAUA	TGAAAAGTTGGTGATTTATCA	ATAAATCACCAACTTTTCAAC	28.6	50	17.4756	0	5_UTR	21.2238	45.6351	49.7998
TC006679_112_131	UUGAAAAGUUGGUGAUUUAUC	UCAACUUUUCAACCACUAAAU	TTGAAAAGTTGGTGATTTATC	TAAATCACCAACTTTTCAACT	28.6	50	13.8075	0	5_UTR	17.2353	74.4994	53.4999
TC006679_113_132	GUUGAAAAGUUGGUGAUUUAU	GUCAACUUUUCAACCACUAAA	GTTGAAAAGTTGGTGATTTAT	AAATCACCAACTTTTCAACTG	28.6	50	16.7708	0	5_UTR	14.0638	80.1538	56.5914
TC006679_114_133	AGUUGAAAAGUUGGUGAUUUA	UGUCAACUUUUCAACCACUAA	AGTTGAAAAGTTGGTGATTTA	AATCACCAACTTTTCAACTGT	28.6	50	16.3703	0	5_UTR	40.9899	80.1217	58.8339
TC006679_115_134	CAGUUGAAAAGUUGGUGAUUU	GUGUCAACUUUUCAACCACUA	CAGTTGAAAAGTTGGTGATTT	ATCACCAACTTTTCAACTGTG	33.3	33.3	19.4458	1	5_UTR	34.3585	68.3806	59.8911
TC006679_116_135	ACAGUUGAAAAGUUGGUGAUU	AGUGUCAACUUUUCAACCACU	ACAGTTGAAAAGTTGGTGATT	TCACCAACTTTTCAACTGTGA	33.3	16.7	23.0819	1	5_UTR	49.7838	62.6942	60.2595
TC006679_117_136	CACAGUUGAAAAGUUGGUGAU	AAGUGUCAACUUUUCAACCAC	CACAGTTGAAAAGTTGGTGAT	CACCAACTTTTCAACTGTGAA	38.1	16.7	30.6423	1	5_UTR	75.1722	56.0468	60.5638
TC006679_118_137	UCACAGUUGAAAAGUUGGUGA	CAAGUGUCAACUUUUCAACCA	TCACAGTTGAAAAGTTGGTGA	ACCAACTTTTCAACTGTGAAC	38.1	33.3	33.4134	1	5_UTR	58.065	43.6169	61.2045
TC006679_119_138	UUCACAGUUGAAAAGUUGGUG	GCAAGUGUCAACUUUUCAACC	TTCACAGTTGAAAAGTTGGTG	CCAACTTTTCAACTGTGAACG	38.1	16.7	27.0543	0	5_UTR	72.4491	60.708	61.8613
TC006679_120_139	GUUCACAGUUGAAAAGUUGGU	CGCAAGUGUCAACUUUUCAAC	GTTCACAGTTGAAAAGTTGGT	CAACTTTTCAACTGTGAACGC	38.1	16.7	33.3013	0	5_UTR	43.1203	61.7011	62.5821
TC006679_121_140	CGUUCACAGUUGAAAAGUUGG	GCGCAAGUGUCAACUUUUCAA	CGTTCACAGTTGAAAAGTTGG	AACTTTTCAACTGTGAACGCG	42.9	33.3	31.0908	0	5_UTR	40.8297	61.7492	63.431
TC006679_122_141	GCGUUCACAGUUGAAAAGUUG	UGCGCAAGUGUCAACUUUUCA	GCGTTCACAGTTGAAAAGTTG	ACTTTTCAACTGTGAACGCGT	42.9	33.3	37.6902	0	5_UTR	11.581	58.2252	64.1198
TC006679_123_142	CGCGUUCACAGUUGAAAAGUU	UUGCGCAAGUGUCAACUUUUC	CGCGTTCACAGTTGAAAAGTT	CTTTTCAACTGTGAACGCGTT	42.9	50	30.6263	1	5_UTR	5.87858	51.8501	64.2319
TC006679_124_143	ACGCGUUCACAGUUGAAAAGU	AUUGCGCAAGUGUCAACUUUU	ACGCGTTCACAGTTGAAAAGT	TTTTCAACTGTGAACGCGTTA	42.9	33.3	32.6285	0	5_UTR	0.993112	57.9849	63.8155
TC006679_125_144	AACGCGUUCACAGUUGAAAAG	CAUUGCGCAAGUGUCAACUUU	AACGCGTTCACAGTTGAAAAG	TTTCAACTGTGAACGCGTTAC	42.9	50	32.5164	1	5_UTR	24.9399	61.9254	62.3578
TC006679_126_146	UAACGCGUUCACAGUUGAAAA	ACAUUGCGCAAGUGUCAACUU	TAACGCGTTCACAGTTGAAAA	TTCAACTGTGAACGCGTTACA	38.1	50	25.2443	0	5_UTR	55.5022	53.612	60.4037
TC006679_127_146	GUAACGCGUUCACAGUUGAAA	GACAUUGCGCAAGUGUCAACU	GTAACGCGTTCACAGTTGAAA	TCAACTGTGAACGCGTTACAG	42.9	33.3	38.363	0	5_UTR	55.5182	54.7493	58.1611
TC006679_128_147	UGUAACGCGUUCACAGUUGAA	UGACAUUGCGCAAGUGUCAAC	TGTAACGCGTTCACAGTTGAA	CAACTGTGAACGCGTTACAGT	42.9	50	37.6101	0	5_UTR	56.239	54.7653	55.2939
TC006679_129_148	CUGUAACGCGUUCACAGUUGA	UUGACAUUGCGCAAGUGUCAA	CTGTAACGCGTTCACAGTTGA	AACTGTGAACGCGTTACAGTT	47.6	50	45.7152	0	5_UTR	32.5324	45.8754	51.9782
TC006679_130_149	ACUGUAACGCGUUCACAGUUG	UUUGACAUUGCGCAAGUGUCA	ACTGTAACGCGTTCACAGTTG	ACTGTGAACGCGTTACAGTTT	47.6	66.7	40.7817	0	5_UTR	57.7126	28.8323	48.9348
TC006679_131_150	AACUGUAACGCGUUCACAGUU	AUUUGACAUUGCGCAAGUGUC	AACTGTAACGCGTTCACAGTT	CTGTGAACGCGTTACAGTTTA	42.9	66.7	33.6056	0	5_UTR	76.6138	19.686	45.6832
TC006679_132_151	AAACUGUAACGCGUUCACAGU	GAUUUGACAUUGCGCAAGUGU	AAACTGTAACGCGTTCACAGT	TGTGAACGCGTTACAGTTTAG	42.9	66.7	36.4408	0	5_UTR	82.7487	28.6241	44.4338
TC006679_133_152	UAAACUGUAACGCGUUCACAG	UGAUUUGACAUUGCGCAAGUG	TAAACTGTAACGCGTTCACAG	GTGAACGCGTTACAGTTTAGT	42.9	66.7	35.8481	1	5_UTR	90.6135	48.23	42.9761
TC006679_134_153	CUAAACUGUAACGCGUUCACA	GUGAUUUGACAUUGCGCAAGU	CTAAACTGTAACGCGTTCACA	TGAACGCGTTACAGTTTAGTG	42.9	50	33.1571	1	5_UTR	59.4105	76.3575	40.9739
TC006679_135_154	ACUAAACUGUAACGCGUUCAC	CGUGAUUUGACAUUGCGCAAG	ACTAAACTGTAACGCGTTCAC	GAACGCGTTACAGTTTAGTGC	42.9	50	33.5416	0	5_UTR	53.1956	75.1241	39.292
TC006679_136_155	CACUAAACUGUAACGCGUUCA	GCGUGAUUUGACAUUGCGCAA	CACTAAACTGTAACGCGTTCA	AACGCGTTACAGTTTAGTGCG	42.9	33.3	32.6446	0	5_UTR	57.168	73.5063	37.4179
TC006679_137_156	GCACUAAACUGUAACGCGUUC	UGCGUGAUUUGACAUUGCGCA	GCACTAAACTGTAACGCGTTC	ACGCGTTACAGTTTAGTGCGT	47.6	33.3	47.7815	0	5_UTR	42.7839	50.3924	34.9832
TC006679_138_157	CGCACUAAACUGUAACGCGUU	AUGCGUGAUUUGACAUUGCGC	CGCACTAAACTGTAACGCGTT	CGCGTTACAGTTTAGTGCGTA	47.6	33.3	40.9579	0	5_UTR	71.1837	30.9306	31.1549
TC006679_139_158	ACGCACUAAACUGUAACGCGU	UAUGCGUGAUUUGACAUUGCG	ACGCACTAAACTGTAACGCGT	GCGTTACAGTTTAGTGCGTAT	47.6	33.3	45.6992	1	5_UTR	46.1477	19.0774	27.1344
TC006679_140_159	UACGCACUAAACUGUAACGCG	UUAUGCGUGAUUUGACAUUGC	TACGCACTAAACTGTAACGCG	CGTTACAGTTTAGTGCGTATT	47.6	33.3	43.5688	1	5_UTR	60.6279	32.7247	24.5875
TC006679_141_160	AUACGCACUAAACUGUAACGC	UUUAUGCGUGAUUUGACAUUG	ATACGCACTAAACTGTAACGC	GTTACAGTTTAGTGCGTATTT	42.9	16.7	33.5576	1	5_UTR	40.7657	66.4264	23.5944
TC006679_142_161	AAUACGCACUAAACUGUAACG	AUUUAUGCGUGAUUUGACAUU	AATACGCACTAAACTGTAACG	TTACAGTTTAGTGCGTATTTA	38.1	33.3	23.258	0	5_UTR	65.8498	71.1837	24.6356
TC006679_143_162	AAAUACGCACUAAACUGUAAC	UAUUUAUGCGUGAUUUGACAU	AAATACGCACTAAACTGTAAC	TACAGTTTAGTGCGTATTTAT	33.3	16.7	19.9263	0	5_UTR	82.6205	71.1997	26.5097
TC006679_144_163	UAAAUACGCACUAAACUGUAA	UUAUUUAUGCGUGAUUUGACA	TAAATACGCACTAAACTGTAA	ACAGTTTAGTGCGTATTTATT	28.6	33.3	15.0248	1	5_UTR	93.2084	71.2158	28.8323
TC006679_145_164	AUAAAUACGCACUAAACUGUA	GUUAUUUAUGCGUGAUUUGAC	ATAAATACGCACTAAACTGTA	CAGTTTAGTGCGTATTTATTG	28.6	50	14.3841	0	5_UTR	91.975	73.3461	30.6583
TC006679_146_165	AAUAAAUACGCACUAAACUGU	GGUUAUUUAUGCGUGAUUUGA	AATAAATACGCACTAAACTGT	AGTTTAGTGCGTATTTATTGG	28.6	66.7	14.8006	0	5_UTR	78.0875	81.6755	32.6125
TC006679_147_166	CAAUAAAUACGCACUAAACUG	AGGUUAUUUAUGCGUGAUUUG	CAATAAATACGCACTAAACTG	GTTTAGTGCGTATTTATTGGA	33.3	66.7	20.3107	0	5_UTR	47.0287	81.1789	34.5988
TC006679_148_167	CCAAUAAAUACGCACUAAACU	UAGGUUAUUUAUGCGUGAUUU	CCAATAAATACGCACTAAACT	TTTAGTGCGTATTTATTGGAT	33.3	50	21.3519	1	5_UTR	6.40718	81.211	35.8161
TC006679_149_168	UCCAAUAAAUACGCACUAAAC	AUAGGUUAUUUAUGCGUGAUU	TCCAATAAATACGCACTAAAC	TTAGTGCGTATTTATTGGATA	33.3	50	20.3908	0	5_UTR	13.0546	79.6092	37.0175
TC006679_150_169	AUCCAAUAAAUACGCACUAAA	AAUAGGUUAUUUAUGCGUGAU	ATCCAATAAATACGCACTAAA	TAGTGCGTATTTATTGGATAA	28.6	33.3	16.0179	1	5_UTR	24.6836	79.5931	38.5231
TC006679_151_170	UAUCCAAUAAAUACGCACUAA	UAAUAGGUUAUUUAUGCGUGA	TATCCAATAAATACGCACTAA	AGTGCGTATTTATTGGATAAT	28.6	16.7	17.4916	1	5_UTR	76.1653	79.5771	39.9968
TC006679_152_171	UUAUCCAAUAAAUACGCACUA	AUAAUAGGUUAUUUAUGCGUG	TTATCCAATAAATACGCACTA	GTGCGTATTTATTGGATAATA	28.6	0	16.947	1	5_UTR	94.602	79.4009	41.6306
TC006679_153_172	AUUAUCCAAUAAAUACGCACU	AAUAAUAGGUUAUUUAUGCGU	ATTATCCAATAAATACGCACT	TGCGTATTTATTGGATAATAA	28.6	0	16.7227	0	5_UTR	97.9337	79.1767	43.4086
TC006679_154_173	UAUUAUCCAAUAAAUACGCAC	UAAUAAUAGGUUAUUUAUGCG	TATTATCCAATAAATACGCAC	GCGTATTTATTGGATAATAAT	28.6	0	16.1461	1	5_UTR	97.5493	79.2888	44.61
TC006679_155_174	UUAUUAUCCAAUAAAUACGCA	UUAAUAAUAGGUUAUUUAUGC	TTATTATCCAATAAATACGCA	CGTATTTATTGGATAATAATT	23.8	16.7	10.8602	1	5_UTR	92.7599	74.8038	45.6191
TC006679_156_175	AUUAUUAUCCAAUAAAUACGC	CUUAAUAAUAGGUUAUUUAUG	ATTATTATCCAATAAATACGC	GTATTTATTGGATAATAATTC	23.8	33.3	8.50553	0	5_UTR	70.1746	75.5406	46.5481
TC006679_157_176	AAUUAUUAUCCAAUAAAUACG	GCUUAAUAAUAGGUUAUUUAU	AATTATTATCCAATAAATACG	TATTTATTGGATAATAATTCG	19	33.3	4.67724	0	5_UTR	63.2068	75.5566	47.1248
TC006679_158_177	GAAUUAUUAUCCAAUAAAUAC	AGCUUAAUAAUAGGUUAUUUA	GAATTATTATCCAATAAATAC	ATTTATTGGATAATAATTCGA	19	33.3	8.40942	0	5_UTR	26.8621	75.5086	47.0607
TC006679_159_178	CGAAUUAUUAUCCAAUAAAUA	UAGCUUAAUAAUAGGUUAUUU	CGAATTATTATCCAATAAATA	TTTATTGGATAATAATTCGAT	19	33.3	6.80762	1	5_UTR	10.9242	75.1402	46.6923
TC006679_160_179	UCGAAUUAUUAUCCAAUAAAU	AUAGCUUAAUAAUAGGUUAUU	TCGAATTATTATCCAATAAAT	TTATTGGATAATAATTCGATA	19	33.3	7.11197	0	5_UTR	10.732	75.1562	46.3079
TC006679_161_180	AUCGAAUUAUUAUCCAAUAAA	UAUAGCUUAAUAAUAGGUUAU	ATCGAATTATTATCCAATAAA	TATTGGATAATAATTCGATAT	19	16.7	7.40029	0	5_UTR	12.542	75.1722	45.6992
TC006679_162_181	UAUCGAAUUAUUAUCCAAUAA	GUAUAGCUUAAUAAUAGGUUA	TATCGAATTATTATCCAATAA	ATTGGATAATAATTCGATATG	19	0	7.75268	1	5_UTR	43.8892	79.3369	45.0905
TC006679_163_182	AUAUCGAAUUAUUAUCCAAUA	AGUAUAGCUUAAUAAUAGGUU	ATATCGAATTATTATCCAATA	TTGGATAATAATTCGATATGA	19	0	8.07304	0	5_UTR	93.6249	79.6412	44.3377
TC006679_164_183	CAUAUCGAAUUAUUAUCCAAU	CAGUAUAGCUUAAUAAUAGGU	CATATCGAATTATTATCCAAT	TGGATAATAATTCGATATGAC	23.8	0	11.3087	0	5_UTR	84.9271	79.6732	43.5207
TC006679_165_184	UCAUAUCGAAUUAUUAUCCAA	UCAGUAUAGCUUAAUAAUAGG	TCATATCGAATTATTATCCAA	GGATAATAATTCGATATGACT	23.8	0	11.9013	1	5_UTR	71.7123	79.6893	42.2553
TC006679_166_185	GUCAUAUCGAAUUAUUAUCCA	UUCAGUAUAGCUUAAUAAUAG	GTCATATCGAATTATTATCCA	GATAATAATTCGATATGACTT	28.6	16.7	18.741	1	5_UTR	18.3245	80.1698	40.7817
TC006679_167_186	AGUCAUAUCGAAUUAUUAUCC	GUUCAGUAUAGCUUAAUAAUA	AGTCATATCGAATTATTATCC	ATAATAATTCGATATGACTTG	28.6	33.3	14.6564	0	5_UTR	7.83277	80.1378	39.5963
TC006679_168_187	AAGUCAUAUCGAAUUAUUAUC	GGUUCAGUAUAGCUUAAUAAU	AAGTCATATCGAATTATTATC	TAATAATTCGATATGACTTGG	23.8	33.3	10.2835	0	5_UTR	24.075	80.1057	38.1868
TC006679_169_188	CAAGUCAUAUCGAAUUAUUAU	GGGUUCAGUAUAGCUUAAUAA	CAAGTCATATCGAATTATTAT	AATAATTCGATATGACTTGGG	23.8	33.3	11.9494	0	5_UTR	18.3085	79.7693	36.7131
TC006679_170_189	CCAAGUCAUAUCGAAUUAUUA	UGGGUUCAGUAUAGCUUAAUA	CCAAGTCATATCGAATTATTA	ATAATTCGATATGACTTGGGT	28.6	33.3	17.828	1	5_UTR	8.8419	79.7533	35.3196
TC006679_171_190	CCCAAGUCAUAUCGAAUUAUU	GUGGGUUCAGUAUAGCUUAAU	CCCAAGTCATATCGAATTATT	TAATTCGATATGACTTGGGTG	33.3	33.3	21.5601	0	5_UTR	0.864969	79.7373	33.5736
TC006679_172_191	ACCCAAGUCAUAUCGAAUUAU	AGUGGGUUCAGUAUAGCUUAA	ACCCAAGTCATATCGAATTAT	AATTCGATATGACTTGGGTGA	33.3	33.3	25.3724	1	5_UTR	0.288323	79.7213	31.2029
TC006679_173_192	CACCCAAGUCAUAUCGAAUUA	UAGUGGGUUCAGUAUAGCUUA	CACCCAAGTCATATCGAATTA	ATTCGATATGACTTGGGTGAT	38.1	16.7	32.997	0	5_UTR	6.15089	79.7053	28.8803
TC006679_174_193	UCACCCAAGUCAUAUCGAAUU	GUAGUGGGUUCAGUAUAGCUU	TCACCCAAGTCATATCGAATT	TTCGATATGACTTGGGTGATG	38.1	33.3	33.013	0	5_UTR	47.4612	79.9295	26.2214
TC006679_175_194	AUCACCCAAGUCAUAUCGAAU	UGUAGUGGGUUCAGUAUAGCU	ATCACCCAAGTCATATCGAAT	TCGATATGACTTGGGTGATGT	38.1	33.3	35.0312	0	5_UTR	68.781	79.8975	24.3313
TC006679_176_195	CAUCACCCAAGUCAUAUCGAA	UUGUAGUGGGUUCAGUAUAGC	CATCACCCAAGTCATATCGAA	CGATATGACTTGGGTGATGTT	42.9	33.3	42.4636	1	5_UTR	65.5294	79.9135	22.2169
TC006679_177_196	ACAUCACCCAAGUCAUAUCGA	UUUGUAGUGGGUUCAGUAUAG	ACATCACCCAAGTCATATCGA	GATATGACTTGGGTGATGTTT	42.9	50	43.2645	1	5_UTR	40.4133	79.9455	20.6792
TC006679_178_197	AACAUCACCCAAGUCAUAUCG	CUUUGUAGUGGGUUCAGUAUA	AACATCACCCAAGTCATATCG	ATATGACTTGGGTGATGTTTC	42.9	50	37.4019	0	5_UTR	22.1848	80.1858	20.4069
TC006679_179_198	AAACAUCACCCAAGUCAUAUC	UCUUUGUAGUGGGUUCAGUAU	AAACATCACCCAAGTCATATC	TATGACTTGGGTGATGTTTCT	38.1	66.7	30.8666	0	5_UTR	58.946	79.9616	20.7112
TC006679_180_199	GAAACAUCACCCAAGUCAUAU	CUCUUUGUAGUGGGUUCAGUA	GAAACATCACCCAAGTCATAT	ATGACTTGGGTGATGTTTCTC	38.1	50	37.1296	0	5_UTR	63.5752	80.0256	21.3679
TC006679_181_200	AGAAACAUCACCCAAGUCAUA	ACUCUUUGUAGUGGGUUCAGU	AGAAACATCACCCAAGTCATA	TGACTTGGGTGATGTTTCTCA	38.1	66.7	33.5255	1	5_UTR	68.0282	79.3208	22.1208
TC006679_182_201	GAGAAACAUCACCCAAGUCAU	AACUCUUUGUAGUGGGUUCAG	GAGAAACATCACCCAAGTCAT	GACTTGGGTGATGTTTCTCAA	42.9	66.7	49.5755	0	5_UTR	43.2164	63.1107	22.7295
TC006679_183_202	UGAGAAACAUCACCCAAGUCA	GAACUCUUUGUAGUGGGUUCA	TGAGAAACATCACCCAAGTCA	ACTTGGGTGATGTTTCTCAAG	42.9	50	48.214	0	5_UTR	30.7224	57.6646	23.1299
TC006679_184_203	UUGAGAAACAUCACCCAAGUC	CGAACUCUUUGUAGUGGGUUC	TTGAGAAACATCACCCAAGTC	CTTGGGTGATGTTTCTCAAGC	42.9	50	42.5116	1	5_UTR	64.0397	55.5983	23.0018
TC006679_185_204	CUUGAGAAACAUCACCCAAGU	GCGAACUCUUUGUAGUGGGUU	CTTGAGAAACATCACCCAAGT	TTGGGTGATGTTTCTCAAGCG	42.9	33.3	41.086	0	5_UTR	68.5568	36.617	22.6814
TC006679_186_205	GCUUGAGAAACAUCACCCAAG	UGCGAACUCUUUGUAGUGGGU	GCTTGAGAAACATCACCCAAG	TGGGTGATGTTTCTCAAGCGT	47.6	33.3	58.1131	1	5_UTR	82.3803	43.713	22.4411
TC006679_187_207	CGCUUGAGAAACAUCACCCAA	UUGCGAACUCUUUGUAGUGGG	CGCTTGAGAAACATCACCCAA	GGGTGATGTTTCTCAAGCGTT	47.6	16.7	48.7906	1	5_UTR	63.9596	53.6281	22.1848
TC006679_188_207	ACGCUUGAGAAACAUCACCCA	CUUGCGAACUCUUUGUAGUGG	ACGCTTGAGAAACATCACCCA	GGTGATGTTTCTCAAGCGTTC	47.6	33.3	51.1453	1	5_UTR	51.2734	53.7242	21.9606
TC006679_189_208	AACGCUUGAGAAACAUCACCC	UCUUGCGAACUCUUUGUAGUG	AACGCTTGAGAAACATCACCC	GTGATGTTTCTCAAGCGTTCT	47.6	33.3	45.8914	0	5_UTR	60.3876	55.5182	21.9766
TC006679_190_209	GAACGCUUGAGAAACAUCACC	CUCUUGCGAACUCUUUGUAGU	GAACGCTTGAGAAACATCACC	TGATGTTTCTCAAGCGTTCTC	47.6	33.3	49.9119	1	5_UTR	38.1708	55.5022	22.1688
TC006679_191_210	AGAACGCUUGAGAAACAUCAC	ACUCUUGCGAACUCUUUGUAG	AGAACGCTTGAGAAACATCAC	GATGTTTCTCAAGCGTTCTCA	42.9	33.3	35.2395	0	5_UTR	64.0878	55.6143	22.3771
TC006679_192_211	GAGAACGCUUGAGAAACAUCA	UACUCUUGCGAACUCUUUGUA	GAGAACGCTTGAGAAACATCA	ATGTTTCTCAAGCGTTCTCAT	42.9	33.3	45.2026	0	5_UTR	27.7591	63.0947	22.5533
TC006679_193_212	UGAGAACGCUUGAGAAACAUC	GUACUCUUGCGAACUCUUUGU	TGAGAACGCTTGAGAAACATC	TGTTTCTCAAGCGTTCTCATG	42.9	50	38.8275	0	5_UTR	27.9353	73.1219	23.0819
TC006679_194_213	AUGAGAACGCUUGAGAAACAU	CGUACUCUUGCGAACUCUUUG	ATGAGAACGCTTGAGAAACAT	GTTTCTCAAGCGTTCTCATGC	38.1	50	31.6514	0	5_UTR	31.7155	73.25	23.4342
TC006679_195_214	CAUGAGAACGCUUGAGAAACA	UCGUACUCUUGCGAACUCUUU	CATGAGAACGCTTGAGAAACA	TTTCTCAAGCGTTCTCATGCT	42.9	66.7	37.6742	0	5_UTR	32.4844	61.637	23.6425
TC006679_196_215	GCAUGAGAACGCUUGAGAAAC	CUCGUACUCUUGCGAACUCUU	GCATGAGAACGCTTGAGAAAC	TTCTCAAGCGTTCTCATGCTC	47.6	50	50.0721	0	5_UTR	23.8347	52.1544	23.5624
TC006679_197_216	AGCAUGAGAACGCUUGAGAAA	CCUCGUACUCUUGCGAACUCU	AGCATGAGAACGCTTGAGAAA	TCTCAAGCGTTCTCATGCTCC	42.9	50	39.308	1	5_UTR	39.0998	43.8091	23.3542
TC006679_198_217	GAGCAUGAGAACGCUUGAGAA	CCCUCGUACUCUUGCGAACUC	GAGCATGAGAACGCTTGAGAA	CTCAAGCGTTCTCATGCTCCC	47.6	66.7	53.612	1	5_UTR	24.5715	17.2193	23.226
TC006679_199_218	GGAGCAUGAGAACGCUUGAGA	CCCCUCGUACUCUUGCGAACU	GGAGCATGAGAACGCTTGAGA	TCAAGCGTTCTCATGCTCCCC	52.4	50	66.7788	0	5_UTR	9.16226	17.7319	22.7134
TC006679_200_219	GGGAGCAUGAGAACGCUUGAG	UCCCCUCGUACUCUUGCGAAC	GGGAGCATGAGAACGCTTGAG	CAAGCGTTCTCATGCTCCCCT	57.1	50	73.2661	1	5_UTR	10.9403	17.7158	22.345
TC006679_201_220	GGGGAGCAUGAGAACGCUUGA	CUCCCCUCGUACUCUUGCGAA	GGGGAGCATGAGAACGCTTGA	AAGCGTTCTCATGCTCCCCTC	57.1	33.3	78.7442	0	5_UTR	2.69101	17.7799	23.8667
TC006679_202_221	AGGGGAGCAUGAGAACGCUUG	UCUCCCCUCGUACUCUUGCGA	AGGGGAGCATGAGAACGCTTG	AGCGTTCTCATGCTCCCCTCT	57.1	33.3	71.6643	0	5_UTR	42.9281	17.7639	27.2145
TC006679_203_222	GAGGGGAGCAUGAGAACGCUU	AUCUCCCCUCGUACUCUUGCG	GAGGGGAGCATGAGAACGCTT	GCGTTCTCATGCTCCCCTCTA	57.1	50	79.449	1	5_UTR	44.1615	22.281	31.7796
TC006679_204_223	AGAGGGGAGCAUGAGAACGCU	CAUCUCCCCUCGUACUCUUGC	AGAGGGGAGCATGAGAACGCT	CGTTCTCATGCTCCCCTCTAC	57.1	50	80.1698	0	5_UTR	55.2459	41.7748	36.3127
TC006679_205_224	UAGAGGGGAGCAUGAGAACGC	CCAUCUCCCCUCGUACUCUUG	TAGAGGGGAGCATGAGAACGC	GTTCTCATGCTCCCCTCTACC	57.1	50	77.671	0	5_UTR	48.6465	71.6963	40.1249
TC006679_206_225	GUAGAGGGGAGCAUGAGAACG	ACCAUCUCCCCUCGUACUCUU	GTAGAGGGGAGCATGAGAACG	TTCTCATGCTCCCCTCTACCA	57.1	50	75.8289	1	5_UTR	36.2326	76.8541	45.523
TC006679_207_226	GGUAGAGGGGAGCAUGAGAAC	AACCAUCUCCCCUCGUACUCU	GGTAGAGGGGAGCATGAGAAC	TCTCATGCTCCCCTCTACCAA	57.1	66.7	83.7098	0	5_UTR	39.8847	94.7141	50.024
TC006679_208_227	UGGUAGAGGGGAGCAUGAGAA	CAACCAUCUCCCCUCGUACUC	TGGTAGAGGGGAGCATGAGAA	CTCATGCTCCCCTCTACCAAC	52.4	83.3	74.8999	0	5_UTR	41.5185	94.9223	52.9713
TC006679_209_228	UUGGUAGAGGGGAGCAUGAGA	UCAACCAUCUCCCCUCGUACU	TTGGTAGAGGGGAGCATGAGA	TCATGCTCCCCTCTACCAACT	52.4	83.3	73.0578	0	5_UTR	31.8276	94.6981	56.3191
TC006679_210_229	GUUGGUAGAGGGGAGCAUGAG	UUCAACCAUCUCCCCUCGUAC	GTTGGTAGAGGGGAGCATGAG	CATGCTCCCCTCTACCAACTT	57.1	66.7	79.6412	0	5_UTR	52.7311	67.9481	59.1863
TC006679_211_230	AGUUGGUAGAGGGGAGCAUGA	GUUCAACCAUCUCCCCUCGUA	AGTTGGTAGAGGGGAGCATGA	ATGCTCCCCTCTACCAACTTG	52.4	83.3	69.7581	1	5_UTR	67.1632	71.5041	61.2846
TC006679_212_231	AAGUUGGUAGAGGGGAGCAUG	GGUUCAACCAUCUCCCCUCGU	AAGTTGGTAGAGGGGAGCATG	TGCTCCCCTCTACCAACTTGG	52.4	66.7	68.1083	0	5_UTR	73.8587	71.424	64.0718
TC006679_213_232	CAAGUUGGUAGAGGGGAGCAU	CGGUUCAACCAUCUCCCCUCG	CAAGTTGGTAGAGGGGAGCAT	GCTCCCCTCTACCAACTTGGC	52.4	50	71.8565	1	5_UTR	76.3896	71.408	66.3303
TC006679_214_233	CCAAGUUGGUAGAGGGGAGCA	UCGGUUCAACCAUCUCCCCUC	CCAAGTTGGTAGAGGGGAGCA	CTCCCCTCTACCAACTTGGCT	57.1	50	78.2156	0	5_UTR	74.7077	64.6804	68.2364
TC006679_215_234	GCCAAGUUGGUAGAGGGGAGC	AUCGGUUCAACCAUCUCCCCU	GCCAAGTTGGTAGAGGGGAGC	TCCCCTCTACCAACTTGGCTA	61.9	50	87.8264	0	5_UTR	44.9784	30.2579	69.5339
TC006679_216_235	AGCCAAGUUGGUAGAGGGGAG	GAUCGGUUCAACCAUCUCCCC	AGCCAAGTTGGTAGAGGGGAG	CCCCTCTACCAACTTGGCTAG	57.1	50	79.1607	0	5_UTR	73.1379	28.0794	70.3188
TC006679_217_236	UAGCCAAGUUGGUAGAGGGGA	UGAUCGGUUCAACCAUCUCCC	TAGCCAAGTTGGTAGAGGGGA	CCCTCTACCAACTTGGCTAGT	52.4	33.3	73.0418	0	5_UTR	79.5771	28.0955	70.9435
TC006679_218_237	CUAGCCAAGUUGGUAGAGGGG	UUGAUCGGUUCAACCAUCUCC	CTAGCCAAGTTGGTAGAGGGG	CCTCTACCAACTTGGCTAGTT	57.1	50	75.2523	0	5_UTR	88.1627	21.9125	70.9915
TC006679_219_238	ACUAGCCAAGUUGGUAGAGGG	GUUGAUCGGUUCAACCAUCUC	ACTAGCCAAGTTGGTAGAGGG	CTCTACCAACTTGGCTAGTTG	52.4	50	65.5134	0	5_UTR	72.9457	15.9218	70.5911
TC006679_220_239	AACUAGCCAAGUUGGUAGAGG	UGUUGAUCGGUUCAACCAUCU	AACTAGCCAAGTTGGTAGAGG	TCTACCAACTTGGCTAGTTGT	47.6	33.3	55.8866	1	5_UTR	56.3511	14.3841	70.0144
TC006679_221_240	CAACUAGCCAAGUUGGUAGAG	UUGUUGAUCGGUUCAACCAUC	CAACTAGCCAAGTTGGTAGAG	CTACCAACTTGGCTAGTTGTT	47.6	33.3	51.5617	1	5_UTR	56.287	14.4001	68.9893
TC006679_222_241	ACAACUAGCCAAGUUGGUAGA	CUUGUUGAUCGGUUCAACCAU	ACAACTAGCCAAGTTGGTAGA	TACCAACTTGGCTAGTTGTTC	42.9	50	42.7359	0	5_UTR	74.3713	13.8395	67.82
TC006679_223_242	AACAACUAGCCAAGUUGGUAG	CCUUGUUGAUCGGUUCAACCA	AACAACTAGCCAAGTTGGTAG	ACCAACTTGGCTAGTTGTTCC	42.9	66.7	37.5781	0	5_UTR	81.3231	13.8876	66.1701
TC006679_224_243	GAACAACUAGCCAAGUUGGUA	ACCUUGUUGAUCGGUUCAACC	GAACAACTAGCCAAGTTGGTA	CCAACTTGGCTAGTTGTTCCA	42.9	50	42.4796	0	5_UTR	61.0444	13.9356	64.5363
TC006679_225_244	GGAACAACUAGCCAAGUUGGU	CACCUUGUUGAUCGGUUCAAC	GGAACAACTAGCCAAGTTGGT	CAACTTGGCTAGTTGTTCCAC	47.6	50	59.1543	1	5_UTR	32.0839	13.9036	61.8933
TC006679_226_245	UGGAACAACUAGCCAAGUUGG	GCACCUUGUUGAUCGGUUCAA	TGGAACAACTAGCCAAGTTGG	AACTTGGCTAGTTGTTCCACG	47.6	66.7	53.7402	0	5_UTR	18.5167	13.9516	59.5867
TC006679_227_246	GUGGAACAACUAGCCAAGUUG	GGCACCUUGUUGAUCGGUUCA	GTGGAACAACTAGCCAAGTTG	ACTTGGCTAGTTGTTCCACGG	47.6	50	56.0948	0	5_UTR	11.645	24.8118	56.8156
TC006679_228_247	CGUGGAACAACUAGCCAAGUU	GGGCACCUUGUUGAUCGGUUC	CGTGGAACAACTAGCCAAGTT	CTTGGCTAGTTGTTCCACGGG	47.6	33.3	52.4107	1	5_UTR	33.5255	55.9827	53.2116
TC006679_229_248	CCGUGGAACAACUAGCCAAGU	CGGGCACCUUGUUGAUCGGUU	CCGTGGAACAACTAGCCAAGT	TTGGCTAGTTGTTCCACGGGC	52.4	33.3	65.5614	1	5_UTR	32.0199	55.9667	49.0149
TC006679_230_249	CCCGUGGAACAACUAGCCAAG	GCGGGCACCUUGUUGAUCGGU	CCCGTGGAACAACTAGCCAAG	TGGCTAGTTGTTCCACGGGCG	57.1	33.3	70.6872	0	5_UTR	27.3907	55.9987	42.4796
TC006679_231_251	GCCCGUGGAACAACUAGCCAA	UGCGGGCACCUUGUUGAUCGG	GCCCGTGGAACAACTAGCCAA	GGCTAGTTGTTCCACGGGCGT	57.1	33.3	78.3918	1	5_UTR	15.0088	34.3585	37.4339
TC006679_232_251	CGCCCGUGGAACAACUAGCCA	CUGCGGGCACCUUGUUGAUCG	CGCCCGTGGAACAACTAGCCA	GCTAGTTGTTCCACGGGCGTC	61.9	33.3	80.6503	1	5_UTR	7.17604	31.7155	32.1961
TC006679_233_252	ACGCCCGUGGAACAACUAGCC	CCUGCGGGCACCUUGUUGAUC	ACGCCCGTGGAACAACTAGCC	CTAGTTGTTCCACGGGCGTCC	61.9	50	78.1996	0	5_UTR	18.725	31.6354	26.0612
TC006679_234_253	GACGCCCGUGGAACAACUAGC	ACCUGCGGGCACCUUGUUGAU	GACGCCCGTGGAACAACTAGC	TAGTTGTTCCACGGGCGTCCA	61.9	50	79.1927	0	5_UTR	18.757	42.88	21.8965
TC006679_235_254	GGACGCCCGUGGAACAACUAG	UACCUGCGGGCACCUUGUUGA	GGACGCCCGTGGAACAACTAG	AGTTGTTCCACGGGCGTCCAT	61.9	50	83.4535	0	5_UTR	9.03412	42.6878	20.0705
TC006679_236_255	UGGACGCCCGUGGAACAACUA	AUACCUGCGGGCACCUUGUUG	TGGACGCCCGTGGAACAACTA	GTTGTTCCACGGGCGTCCATA	57.1	66.7	73.5704	0	5_UTR	24.8919	47.0927	19.1575
TC006679_237_256	AUGGACGCCCGUGGAACAACU	UAUACCUGCGGGCACCUUGUU	ATGGACGCCCGTGGAACAACT	TTGTTCCACGGGCGTCCATAT	57.1	83.3	73.6024	0	5_UTR	25.02	32.2922	18.5167
TC006679_238_257	UAUGGACGCCCGUGGAACAAC	UUAUACCUGCGGGCACCUUGU	TATGGACGCCCGTGGAACAAC	TGTTCCACGGGCGTCCATATT	57.1	83.3	71.7764	0	5_UTR	57.4724	19.2536	18.2284
TC006679_239_258	AUAUGGACGCCCGUGGAACAA	UUUAUACCUGCGGGCACCUUG	ATATGGACGCCCGTGGAACAA	GTTCCACGGGCGTCCATATTT	52.4	83.3	60.8682	0	5_UTR	84.7509	22.7775	18.3085
TC006679_240_259	AAUAUGGACGCCCGUGGAACA	GUUUAUACCUGCGGGCACCUU	AATATGGACGCCCGTGGAACA	TTCCACGGGCGTCCATATTTG	52.4	100	60.9002	0	5_UTR	90.4053	22.7615	18.789
TC006679_241_260	AAAUAUGGACGCCCGUGGAAC	UGUUUAUACCUGCGGGCACCU	AAATATGGACGCCCGTGGAAC	TCCACGGGCGTCCATATTTGT	52.4	83.3	58.914	0	5_UTR	96.444	22.7455	19.5259
TC006679_242_261	CAAAUAUGGACGCCCGUGGAA	GUGUUUAUACCUGCGGGCACC	CAAATATGGACGCCCGTGGAA	CCACGGGCGTCCATATTTGTG	52.4	83.3	59.0902	1	5_UTR	95.1466	22.7295	20.6952
TC006679_243_262	ACAAAUAUGGACGCCCGUGGA	UGUGUUUAUACCUGCGGGCAC	ACAAATATGGACGCCCGTGGA	CACGGGCGTCCATATTTGTGT	52.4	83.3	64.4722	0	5_UTR	90.8217	22.6333	22.4732
TC006679_244_263	CACAAAUAUGGACGCCCGUGG	AUGUGUUUAUACCUGCGGGCA	CACAAATATGGACGCCCGTGG	ACGGGCGTCCATATTTGTGTA	57.1	66.7	66.6346	0	5_UTR	84.6548	22.7134	24.0429
TC006679_245_264	ACACAAAUAUGGACGCCCGUG	UAUGUGUUUAUACCUGCGGGC	ACACAAATATGGACGCCCGTG	CGGGCGTCCATATTTGTGTAT	52.4	50	59.5066	0	5_UTR	95.2427	25.8369	25.02
TC006679_246_265	UACACAAAUAUGGACGCCCGU	CUAUGUGUUUAUACCUGCGGG	TACACAAATATGGACGCCCGT	GGGCGTCCATATTTGTGTATC	47.6	33.3	52.0903	1	5_UTR	95.531	42.3034	28.4479
TC006679_247_266	AUACACAAAUAUGGACGCCCG	UCUAUGUGUUUAUACCUGCGG	ATACACAAATATGGACGCCCG	GGCGTCCATATTTGTGTATCT	47.6	33.3	47.3971	0	5_UTR	97.8055	57.7447	32.7887
TC006679_248_267	GAUACACAAAUAUGGACGCCC	CUCUAUGUGUUUAUACCUGCG	GATACACAAATATGGACGCCC	GCGTCCATATTTGTGTATCTC	47.6	16.7	54.7493	1	5_UTR	88.2268	95.8514	36.7932
TC006679_249_268	AGAUACACAAAUAUGGACGCC	UCUCUAUGUGUUUAUACCUGC	AGATACACAAATATGGACGCC	CGTCCATATTTGTGTATCTCT	42.9	0	38.1708	1	5_UTR	86.6891	95.8674	40.7657
TC006679_250_269	GAGAUACACAAAUAUGGACGC	GUCUCUAUGUGUUUAUACCUG	GAGATACACAAATATGGACGC	GTCCATATTTGTGTATCTCTG	42.9	16.7	41.3583	1	5_UTR	65.3532	95.8834	46.0836
TC006679_251_270	AGAGAUACACAAAUAUGGACG	GGUCUCUAUGUGUUUAUACCU	AGAGATACACAAATATGGACG	TCCATATTTGTGTATCTCTGG	38.1	16.7	30.8986	0	5_UTR	61.3647	95.6591	50.4565
TC006679_252_271	CAGAGAUACACAAAUAUGGAC	CGGUCUCUAUGUGUUUAUACC	CAGAGATACACAAATATGGAC	CCATATTTGTGTATCTCTGGC	38.1	33.3	35.4958	1	5_UTR	59.795	95.6431	53.4198
TC006679_253_272	CCAGAGAUACACAAAUAUGGA	UCGGUCUCUAUGUGUUUAUAC	CCAGAGATACACAAATATGGA	CATATTTGTGTATCTCTGGCT	38.1	33.3	33.2693	0	5_UTR	10.8121	48.6465	55.9827
TC006679_254_273	GCCAGAGAUACACAAAUAUGG	GUCGGUCUCUAUGUGUUUAUA	GCCAGAGATACACAAATATGG	ATATTTGTGTATCTCTGGCTG	42.9	33.3	44.8182	1	5_UTR	0.608682	67.7559	57.3442
TC006679_255_274	AGCCAGAGAUACACAAAUAUG	GGUCGGUCUCUAUGUGUUUAU	AGCCAGAGATACACAAATATG	TATTTGTGTATCTCTGGCTGG	38.1	33.3	34.5988	0	5_UTR	0.752843	95.4029	58.1291
TC006679_256_275	CAGCCAGAGAUACACAAAUAU	CGGUCGGUCUCUAUGUGUUUA	CAGCCAGAGATACACAAATAT	ATTTGTGTATCTCTGGCTGGC	38.1	33.3	37.4499	1	5_UTR	1.71392	95.2106	58.6096
TC006679_257_276	CCAGCCAGAGAUACACAAAUA	CCGGUCGGUCUCUAUGUGUUU	CCAGCCAGAGATACACAAATA	TTTGTGTATCTCTGGCTGGCC	42.9	33.3	44.0493	0	5_UTR	7.144	95.2267	58.7218
TC006679_258_277	GCCAGCCAGAGAUACACAAAU	ACCGGUCGGUCUCUAUGUGUU	GCCAGCCAGAGATACACAAAT	TTGTGTATCTCTGGCTGGCCA	47.6	33.3	57.7767	1	5_UTR	4.91751	95.2427	58.6897
TC006679_259_278	GGCCAGCCAGAGAUACACAAA	GACCGGUCGGUCUCUAUGUGU	GGCCAGCCAGAGATACACAAA	TGTGTATCTCTGGCTGGCCAG	52.4	33.3	74.1631	0	5_UTR	7.12798	56.9918	58.5456
TC006679_260_279	UGGCCAGCCAGAGAUACACAA	AGACCGGUCGGUCUCUAUGUG	TGGCCAGCCAGAGATACACAA	GTGTATCTCTGGCTGGCCAGA	52.4	50	72.6894	1	5_UTR	15.2651	44.5779	58.3694
TC006679_261_280	CUGGCCAGCCAGAGAUACACA	CAGACCGGUCGGUCUCUAUGU	CTGGCCAGCCAGAGATACACA	TGTATCTCTGGCTGGCCAGAC	57.1	66.7	81.9478	0	5_UTR	13.4871	11.1325	58.2572
TC006679_262_281	UCUGGCCAGCCAGAGAUACAC	UCAGACCGGUCGGUCUCUAUG	TCTGGCCAGCCAGAGATACAC	GTATCTCTGGCTGGCCAGACT	57.1	66.7	79.8014	0	5_UTR	21.9286	4.22874	57.7126
TC006679_263_282	GUCUGGCCAGCCAGAGAUACA	GUCAGACCGGUCGGUCUCUAU	GTCTGGCCAGCCAGAGATACA	TATCTCTGGCTGGCCAGACTG	57.1	66.7	83.4855	0	5_UTR	18.789	4.66122	56.9918
TC006679_264_283	AGUCUGGCCAGCCAGAGAUAC	AGUCAGACCGGUCGGUCUCUA	AGTCTGGCCAGCCAGAGATAC	ATCTCTGGCTGGCCAGACTGA	57.1	66.7	80.6663	1	5_UTR	31.7956	4.6452	55.8225
TC006679_265_284	CAGUCUGGCCAGCCAGAGAUA	UAGUCAGACCGGUCGGUCUCU	CAGTCTGGCCAGCCAGAGATA	TCTCTGGCTGGCCAGACTGAT	57.1	83.3	82.7166	0	5_UTR	52.7791	4.62918	53.4358
TC006679_266_285	UCAGUCUGGCCAGCCAGAGAU	AUAGUCAGACCGGUCGGUCUC	TCAGTCTGGCCAGCCAGAGAT	CTCTGGCTGGCCAGACTGATA	57.1	83.3	83.1011	0	5_UTR	56.5914	4.61317	50.5526
TC006679_267_286	AUCAGUCUGGCCAGCCAGAGA	UAUAGUCAGACCGGUCGGUCU	ATCAGTCTGGCCAGCCAGAGA	TCTGGCTGGCCAGACTGATAT	57.1	83.3	83.934	0	5_UTR	69.5018	4.58113	46.1156
TC006679_268_287	UAUCAGUCUGGCCAGCCAGAG	GUAUAGUCAGACCGGUCGGUC	TATCAGTCTGGCCAGCCAGAG	CTGGCTGGCCAGACTGATATG	57.1	66.7	80.1858	0	5_UTR	91.6226	4.59715	40.5574
TC006679_269_288	AUAUCAGUCUGGCCAGCCAGA	GGUAUAGUCAGACCGGUCGGU	ATATCAGTCTGGCCAGCCAGA	TGGCTGGCCAGACTGATATGG	52.4	83.3	73.8427	0	5_UTR	98.0618	6.40718	35.9763
TC006679_270_289	CAUAUCAGUCUGGCCAGCCAG	AGGUAUAGUCAGACCGGUCGG	CATATCAGTCTGGCCAGCCAG	GGCTGGCCAGACTGATATGGA	57.1	66.7	79.6572	0	5_UTR	91.4304	20.0545	29.425
TC006679_271_290	CCAUAUCAGUCUGGCCAGCCA	GAGGUAUAGUCAGACCGGUCG	CCATATCAGTCTGGCCAGCCA	GCTGGCCAGACTGATATGGAG	57.1	66.7	81.8196	0	5_UTR	63.0947	57.5044	22.9377
TC006679_272_291	UCCAUAUCAGUCUGGCCAGCC	CGAGGUAUAGUCAGACCGGUC	TCCATATCAGTCTGGCCAGCC	CTGGCCAGACTGATATGGAGC	57.1	50	81.3872	0	5_UTR	66.6506	55.326	16.3703
TC006679_273_292	CUCCAUAUCAGUCUGGCCAGC	ACGAGGUAUAGUCAGACCGGU	CTCCATATCAGTCTGGCCAGC	TGGCCAGACTGATATGGAGCA	57.1	50	76.2454	1	5_UTR	44.1775	55.3099	11.6771
TC006679_274_293	GCUCCAUAUCAGUCUGGCCAG	CACGAGGUAUAGUCAGACCGG	GCTCCATATCAGTCTGGCCAG	GGCCAGACTGATATGGAGCAC	57.1	50	83.1972	0	5_UTR	60.0993	55.2939	10.716
TC006679_275_294	UGCUCCAUAUCAGUCUGGCCA	UCACGAGGUAUAGUCAGACCG	TGCTCCATATCAGTCTGGCCA	GCCAGACTGATATGGAGCACT	52.4	33.3	72.6253	0	5_UTR	62.6301	55.2779	10.7961
TC006679_276_295	GUGCUCCAUAUCAGUCUGGCC	AUCACGAGGUAUAGUCAGACC	GTGCTCCATATCAGTCTGGCC	CCAGACTGATATGGAGCACTA	57.1	33.3	80.4101	1	5_UTR	53.9164	55.2619	11.9334
TC006679_277_296	AGUGCUCCAUAUCAGUCUGGC	GAUCACGAGGUAUAGUCAGAC	AGTGCTCCATATCAGTCTGGC	CAGACTGATATGGAGCACTAG	52.4	16.7	70.527	0	5_UTR	56.7035	55.2459	14.2239
TC006679_278_297	UAGUGCUCCAUAUCAGUCUGG	UGAUCACGAGGUAUAGUCAGA	TAGTGCTCCATATCAGTCTGG	AGACTGATATGGAGCACTAGT	47.6	33.3	60.9322	1	5_UTR	67.7559	58.017	17.3795
TC006679_279_298	CUAGUGCUCCAUAUCAGUCUG	GUGAUCACGAGGUAUAGUCAG	CTAGTGCTCCATATCAGTCTG	GACTGATATGGAGCACTAGTG	47.6	33.3	56.4793	0	5_UTR	68.2044	74.4033	19.9584
TC006679_280_299	ACUAGUGCUCCAUAUCAGUCU	AGUGAUCACGAGGUAUAGUCA	ACTAGTGCTCCATATCAGTCT	ACTGATATGGAGCACTAGTGA	42.9	33.3	52.2025	0	5_UTR	71.3759	79.0005	22.2329
TC006679_281_300	CACUAGUGCUCCAUAUCAGUC	CAGUGAUCACGAGGUAUAGUC	CACTAGTGCTCCATATCAGTC	CTGATATGGAGCACTAGTGAC	47.6	50	58.898	0	5_UTR	56.7516	69.9343	24.2031
TC006679_282_301	UCACUAGUGCUCCAUAUCAGU	GCAGUGAUCACGAGGUAUAGU	TCACTAGTGCTCCATATCAGT	TGATATGGAGCACTAGTGACG	42.9	66.7	51.6899	0	5_UTR	28.3998	78.3277	25.3404
TC006679_283_302	GUCACUAGUGCUCCAUAUCAG	AGCAGUGAUCACGAGGUAUAG	GTCACTAGTGCTCCATATCAG	GATATGGAGCACTAGTGACGA	47.6	66.7	64.1519	0	5_UTR	18.3726	96.1717	26.3335
TC006679_284_303	CGUCACUAGUGCUCCAUAUCA	UAGCAGUGAUCACGAGGUAUA	CGTCACTAGTGCTCCATATCA	ATATGGAGCACTAGTGACGAT	47.6	66.7	57.8568	0	5_UTR	3.20359	98.5904	27.1824
TC006679_285_304	UCGUCACUAGUGCUCCAUAUC	GUAGCAGUGAUCACGAGGUAU	TCGTCACTAGTGCTCCATATC	TATGGAGCACTAGTGACGATG	47.6	50	56.1269	0	partial_ORF	23.2741	98.6385	27.5989
TC006679_286_305	AUCGUCACUAGUGCUCCAUAU	CGUAGCAGUGAUCACGAGGUA	ATCGTCACTAGTGCTCCATAT	ATGGAGCACTAGTGACGATGC	42.9	50	48.6785	1	partial_ORF	65.6255	98.6545	27.679
TC006679_287_306	CAUCGUCACUAGUGCUCCAUA	GCGUAGCAGUGAUCACGAGGU	CATCGTCACTAGTGCTCCATA	TGGAGCACTAGTGACGATGCG	47.6	50	54.6532	0	partial_ORF	66.923	98.6705	28.1916
TC006679_288_307	GCAUCGUCACUAGUGCUCCAU	CGCGUAGCAGUGAUCACGAGG	GCATCGTCACTAGTGCTCCAT	GGAGCACTAGTGACGATGCGC	52.4	33.3	72.0967	0	partial_ORF	69.4218	20.2787	28.7522
TC006679_289_308	CGCAUCGUCACUAGUGCUCCA	GCGCGUAGCAGUGAUCACGAG	CGCATCGTCACTAGTGCTCCA	GAGCACTAGTGACGATGCGCG	57.1	50	72.5613	1	partial_ORF	39.0838	19.3817	29.5531
TC006679_290_309	GCGCAUCGUCACUAGUGCUCC	CGCGCGUAGCAGUGAUCACGA	GCGCATCGTCACTAGTGCTCC	AGCACTAGTGACGATGCGCGC	61.9	33.3	85.3596	0	partial_ORF	12.7022	14.6244	30.37
TC006679_291_310	CGCGCAUCGUCACUAGUGCUC	CCGCGCGUAGCAGUGAUCACG	CGCGCATCGTCACTAGTGCTC	GCACTAGTGACGATGCGCGCC	61.9	50	75.861	0	partial_ORF	33.7338	13.9997	31.3311
TC006679_292_311	GCGCGCAUCGUCACUAGUGCU	CCCGCGCGUAGCAGUGAUCAC	GCGCGCATCGTCACTAGTGCT	CACTAGTGACGATGCGCGCCC	61.9	66.7	81.211	0	partial_ORF	14.1759	10.1554	32.0519
TC006679_293_312	GGCGCGCAUCGUCACUAGUGC	CCCCGCGCGUAGCAGUGAUCA	GGCGCGCATCGTCACTAGTGC	ACTAGTGACGATGCGCGCCCC	66.7	50	87.8424	0	partial_ORF	3.33173	18.9492	32.4684
TC006679_294_313	GGGCGCGCAUCGUCACUAGUG	CCCCCGCGCGUAGCAGUGAUC	GGGCGCGCATCGTCACTAGTG	CTAGTGACGATGCGCGCCCCC	66.7	50	87.3939	0	partial_ORF	2.37066	25.02	32.6926
TC006679_295_314	GGGGCGCGCAUCGUCACUAGU	ACCCCCGCGCGUAGCAGUGAU	GGGGCGCGCATCGTCACTAGT	TAGTGACGATGCGCGCCCCCA	66.7	50	90.213	1	partial_ORF	1.48967	16.931	32.4363
TC006679_296_315	GGGGGCGCGCAUCGUCACUAG	CACCCCCGCGCGUAGCAGUGA	GGGGGCGCGCATCGTCACTAG	AGTGACGATGCGCGCCCCCAC	71.4	66.7	96.2999	0	partial_ORF	6.48727	13.3269	32.0679
TC006679_297_316	UGGGGGCGCGCAUCGUCACUA	CCACCCCCGCGCGUAGCAGUG	TGGGGGCGCGCATCGTCACTA	GTGACGATGCGCGCCCCCACC	66.7	66.7	90.3252	0	partial_ORF	16.4825	12.494	31.7956
TC006679_298_317	GUGGGGGCGCGCAUCGUCACU	CCCACCCCCGCGCGUAGCAGU	GTGGGGGCGCGCATCGTCACT	TGACGATGCGCGCCCCCACCC	71.4	66.7	95.0184	0	partial_ORF	23.3381	5.97469	31.5233
TC006679_299_318	GGUGGGGGCGCGCAUCGUCAC	CCCCACCCCCGCGCGUAGCAG	GGTGGGGGCGCGCATCGTCAC	GACGATGCGCGCCCCCACCCC	76.2	83.3	97.293	0	partial_ORF	47.9417	4.27679	31.5073
TC006679_300_319	GGGUGGGGGCGCGCAUCGUCA	CCCCCACCCCCGCGCGUAGCA	GGGTGGGGGCGCGCATCGTCA	ACGATGCGCGCCCCCACCCCC	76.2	100	97.9497	0	partial_ORF	23.0819	4.54909	31.8917
TC006679_301_320	GGGGUGGGGGCGCGCAUCGUC	UCCCCCACCCCCGCGCGUAGC	GGGGTGGGGGCGCGCATCGTC	CGATGCGCGCCCCCACCCCCT	81	100	99.0549	0	partial_ORF	8.29729	4.53308	32.7407
TC006679_302_321	GGGGGUGGGGGCGCGCAUCGU	CUCCCCCACCCCCGCGCGUAG	GGGGGTGGGGGCGCGCATCGT	GATGCGCGCCCCCACCCCCTC	81	100	99.4874	0	partial_ORF	2.93128	4.56511	33.9901
TC006679_303_322	AGGGGGUGGGGGCGCGCAUCG	CCUCCCCCACCCCCGCGCGUA	AGGGGGTGGGGGCGCGCATCG	ATGCGCGCCCCCACCCCCTCC	81	100	99.1671	0	partial_ORF	14.5603	4.51706	34.9511
TC006679_304_323	GAGGGGGUGGGGGCGCGCAUC	GCCUCCCCCACCCCCGCGCGU	GAGGGGGTGGGGGCGCGCATC	TGCGCGCCCCCACCCCCTCCG	81	100	99.4554	0	partial_ORF	47.5412	10.732	37.5781
TC006679_305_324	GGAGGGGGUGGGGGCGCGCAU	AGCCUCCCCCACCCCCGCGCG	GGAGGGGGTGGGGGCGCGCAT	GCGCGCCCCCACCCCCTCCGA	81	83.3	99.7757	0	partial_ORF	48.9508	10.716	41.2622
TC006679_306_325	CGGAGGGGGUGGGGGCGCGCA	GAGCCUCCCCCACCCCCGCGC	CGGAGGGGGTGGGGGCGCGCA	CGCGCCCCCACCCCCTCCGAG	85.7	83.3	99.8879	0	ORF	68.5888	10.7961	53.6761
TC006679_307_326	UCGGAGGGGGUGGGGGCGCGC	CGAGCCUCCCCCACCCCCGCG	TCGGAGGGGGTGGGGGCGCGC	GCGCCCCCACCCCCTCCGAGC	85.7	83.3	99.8558	0	ORF	52.7631	22.0247	64.9367
TC006679_308_327	CUCGGAGGGGGUGGGGGCGCG	CCGAGCCUCCCCCACCCCCGC	CTCGGAGGGGGTGGGGGCGCG	CGCCCCCACCCCCTCCGAGCC	85.7	83.3	99.6957	0	ORF	83.6136	9.59475	72.5773
TC006679_309_328	GCUCGGAGGGGGUGGGGGCGC	GCCGAGCCUCCCCCACCCCCG	GCTCGGAGGGGGTGGGGGCGC	GCCCCCACCCCCTCCGAGCCG	85.7	83.3	99.9359	0	ORF	65.8658	8.47349	78.1836
TC006679_310_329	GGCUCGGAGGGGGUGGGGGCG	AGCCGAGCCUCCCCCACCCCC	GGCTCGGAGGGGGTGGGGGCG	CCCCCACCCCCTCCGAGCCGA	85.7	83.3	99.984	0	ORF	73.0578	8.34535	81.8997
TC006679_311_330	CGGCUCGGAGGGGGUGGGGGC	AAGCCGAGCCUCCCCCACCCC	CGGCTCGGAGGGGGTGGGGGC	CCCCACCCCCTCCGAGCCGAA	85.7	83.3	99.9519	0	ORF	62.9986	3.94041	84.3985
TC006679_312_331	UCGGCUCGGAGGGGGUGGGGG	GAAGCCGAGCCUCCCCCACCC	TCGGCTCGGAGGGGGTGGGGG	CCCACCCCCTCCGAGCCGAAG	81	83.3	99.6316	1	ORF	63.0786	2.89925	86.3367
TC006679_313_332	UUCGGCUCGGAGGGGGUGGGG	UGAAGCCGAGCCUCCCCCACC	TTCGGCTCGGAGGGGGTGGGG	CCACCCCCTCCGAGCCGAAGT	76.2	83.3	98.5904	0	ORF	81.6434	2.80314	87.1536
TC006679_314_333	CUUCGGCUCGGAGGGGGUGGG	CUGAAGCCGAGCCUCCCCCAC	CTTCGGCTCGGAGGGGGTGGG	CACCCCCTCCGAGCCGAAGTC	76.2	83.3	97.8696	0	ORF	82.8768	3.78023	87.7142
TC006679_315_334	ACUUCGGCUCGGAGGGGGUGG	UCUGAAGCCGAGCCUCCCCCA	ACTTCGGCTCGGAGGGGGTGG	ACCCCCTCCGAGCCGAAGTCT	71.4	66.7	95.3228	0	ORF	93.6088	7.75268	88.1147
TC006679_316_335	GACUUCGGCUCGGAGGGGGUG	AUCUGAAGCCGAGCCUCCCCC	GACTTCGGCTCGGAGGGGGTG	CCCCCTCCGAGCCGAAGTCTA	71.4	66.7	96.2838	0	ORF	93.3526	12.7022	88.387
TC006679_317_336	AGACUUCGGCUCGGAGGGGGU	CAUCUGAAGCCGAGCCUCCCC	AGACTTCGGCTCGGAGGGGGT	CCCCTCCGAGCCGAAGTCTAC	66.7	83.3	93.5448	0	ORF	93.3846	12.7182	88.5792
TC006679_318_337	UAGACUUCGGCUCGGAGGGGG	ACAUCUGAAGCCGAGCCUCCC	TAGACTTCGGCTCGGAGGGGG	CCCTCCGAGCCGAAGTCTACA	66.7	83.3	92.6478	0	ORF	92.3915	12.7343	88.7394
TC006679_319_338	GUAGACUUCGGCUCGGAGGGG	UACAUCUGAAGCCGAGCCUCC	GTAGACTTCGGCTCGGAGGGG	CCTCCGAGCCGAAGTCTACAT	66.7	83.3	93.6249	0	ORF	82.0119	12.7503	88.7874
TC006679_320_339	UGUAGACUUCGGCUCGGAGGG	UUACAUCUGAAGCCGAGCCUC	TGTAGACTTCGGCTCGGAGGG	CTCCGAGCCGAAGTCTACATT	61.9	66.7	83.7418	0	ORF	87.3618	12.7663	88.8195
TC006679_321_340	AUGUAGACUUCGGCUCGGAGG	UUUACAUCUGAAGCCGAGCCU	ATGTAGACTTCGGCTCGGAGG	TCCGAGCCGAAGTCTACATTT	57.1	66.7	71.7283	0	ORF	93.1603	13.8555	88.7714
TC006679_322_341	AAUGUAGACUUCGGCUCGGAG	CUUUACAUCUGAAGCCGAGCC	AATGTAGACTTCGGCTCGGAG	CCGAGCCGAAGTCTACATTTC	52.4	66.7	59.1382	0	ORF	97.309	24.7317	88.2749
TC006679_323_342	AAAUGUAGACUUCGGCUCGGA	CCUUUACAUCUGAAGCCGAGC	AAATGTAGACTTCGGCTCGGA	CGAGCCGAAGTCTACATTTCC	47.6	50	48.5504	0	ORF	99.1671	74.7397	87.3138
TC006679_324_343	GAAAUGUAGACUUCGGCUCGG	UCCUUUACAUCUGAAGCCGAG	GAAATGTAGACTTCGGCTCGG	GAGCCGAAGTCTACATTTCCT	52.4	50	58.2893	1	ORF	86.6571	64.8246	86.1285
TC006679_325_344	GGAAAUGUAGACUUCGGCUCG	AUCCUUUACAUCUGAAGCCGA	GGAAATGTAGACTTCGGCTCG	AGCCGAAGTCTACATTTCCTA	52.4	33.3	61.4769	0	ORF	67.884	66.5706	84.0782
TC006679_326_345	AGGAAAUGUAGACUUCGGCUC	CAUCCUUUACAUCUGAAGCCG	AGGAAATGTAGACTTCGGCTC	GCCGAAGTCTACATTTCCTAC	47.6	33.3	54.1887	1	ORF	83.053	66.3463	81.6755
TC006679_327_346	UAGGAAAUGUAGACUUCGGCU	CCAUCCUUUACAUCUGAAGCC	TAGGAAATGTAGACTTCGGCT	CCGAAGTCTACATTTCCTACC	42.9	50	44.7381	0	ORF	78.8884	66.3303	78.7922
TC006679_328_347	GUAGGAAAUGUAGACUUCGGC	UCCAUCCUUUACAUCUGAAGC	GTAGGAAATGTAGACTTCGGC	CGAAGTCTACATTTCCTACCT	47.6	33.3	51.4336	0	ORF	61.0764	66.5065	76.0852
TC006679_329_348	GGUAGGAAAUGUAGACUUCGG	AUCCAUCCUUUACAUCUGAAG	GGTAGGAAATGTAGACTTCGG	GAAGTCTACATTTCCTACCTA	47.6	33.3	52.9713	0	ORF	31.251	66.4584	75.2843
TC006679_330_349	AGGUAGGAAAUGUAGACUUCG	CAUCCAUCCUUUACAUCUGAA	AGGTAGGAAATGTAGACTTCG	AAGTCTACATTTCCTACCTAC	42.9	16.7	41.8389	1	ORF	21.1597	66.4745	75.5887
TC006679_331_350	UAGGUAGGAAAUGUAGACUUC	CCAUCCAUCCUUUACAUCUGA	TAGGTAGGAAATGTAGACTTC	AGTCTACATTTCCTACCTACC	38.1	16.7	35.1273	1	ORF	43.9853	87.458	77.5749
TC006679_332_351	GUAGGUAGGAAAUGUAGACUU	ACCAUCCAUCCUUUACAUCUG	GTAGGTAGGAAATGTAGACTT	GTCTACATTTCCTACCTACCA	38.1	33.3	36.2005	1	ORF	59.1543	87.9225	80.8586
TC006679_333_352	GGUAGGUAGGAAAUGUAGACU	AACCAUCCAUCCUUUACAUCU	GGTAGGTAGGAAATGTAGACT	TCTACATTTCCTACCTACCAA	42.9	33.3	53.0995	0	ORF	22.6654	87.6822	83.966
TC006679_334_353	UGGUAGGUAGGAAAUGUAGAC	GAACCAUCCAUCCUUUACAUC	TGGTAGGTAGGAAATGTAGAC	CTACATTTCCTACCTACCAAG	42.9	33.3	47.8456	0	ORF	32.2761	87.49	87.2017
TC006679_335_354	UUGGUAGGUAGGAAAUGUAGA	UGAACCAUCCAUCCUUUACAU	TTGGTAGGTAGGAAATGTAGA	TACATTTCCTACCTACCAAGT	38.1	33.3	37.8023	1	ORF	30.0817	87.506	89.4602
TC006679_336_355	CUUGGUAGGUAGGAAAUGUAG	GUGAACCAUCCAUCCUUUACA	CTTGGTAGGTAGGAAATGTAG	ACATTTCCTACCTACCAAGTG	42.9	50	40.1089	0	ORF	47.7495	60.4037	91.2702
TC006679_337_356	ACUUGGUAGGUAGGAAAUGUA	CGUGAACCAUCCAUCCUUUAC	ACTTGGTAGGTAGGAAATGTA	CATTTCCTACCTACCAAGTGC	38.1	66.7	36.0884	0	ORF	44.4498	62.0855	92.2473
TC006679_338_357	CACUUGGUAGGUAGGAAAUGU	CCGUGAACCAUCCAUCCUUUA	CACTTGGTAGGTAGGAAATGT	ATTTCCTACCTACCAAGTGCC	42.9	50	41.7107	0	ORF	9.24235	62.1016	93.0963
TC006679_339_358	GCACUUGGUAGGUAGGAAAUG	UCCGUGAACCAUCCAUCCUUU	GCACTTGGTAGGTAGGAAATG	TTTCCTACCTACCAAGTGCCT	47.6	33.3	54.7173	1	ORF	3.60404	62.1176	93.4967
TC006679_340_359	GGCACUUGGUAGGUAGGAAAU	CUCCGUGAACCAUCCAUCCUU	GGCACTTGGTAGGTAGGAAAT	TTCCTACCTACCAAGTGCCTC	47.6	50	59.6028	0	ORF	15.8738	62.1336	93.9292
TC006679_341_360	AGGCACUUGGUAGGUAGGAAA	ACUCCGUGAACCAUCCAUCCU	AGGCACTTGGTAGGTAGGAAA	TCCTACCTACCAAGTGCCTCA	47.6	66.7	56.4953	0	ORF	27.2625	62.1496	94.0894
TC006679_342_361	GAGGCACUUGGUAGGUAGGAA	AACUCCGUGAACCAUCCAUCC	GAGGCACTTGGTAGGTAGGAA	CCTACCTACCAAGTGCCTCAA	52.4	50	74.7878	0	ORF	32.148	61.9734	94.1535
TC006679_343_362	UGAGGCACUUGGUAGGUAGGA	GAACUCCGUGAACCAUCCAUC	TGAGGCACTTGGTAGGTAGGA	CTACCTACCAAGTGCCTCAAG	52.4	33.3	73.7626	0	ORF	41.5345	62.3578	94.1855
TC006679_344_363	UUGAGGCACUUGGUAGGUAGG	UGAACUCCGUGAACCAUCCAU	TTGAGGCACTTGGTAGGTAGG	TACCTACCAAGTGCCTCAAGT	52.4	50	68.4447	0	ORF	71.7764	62.7583	94.1054
TC006679_345_364	CUUGAGGCACUUGGUAGGUAG	GUGAACUCCGUGAACCAUCCA	CTTGAGGCACTTGGTAGGTAG	ACCTACCAAGTGCCTCAAGTG	52.4	50	64.5363	0	ORF	77.703	62.7743	94.0413
TC006679_346_365	ACUUGAGGCACUUGGUAGGUA	UGUGAACUCCGUGAACCAUCC	ACTTGAGGCACTTGGTAGGTA	CCTACCAAGTGCCTCAAGTGT	47.6	50	58.946	1	ORF	79.9616	62.534	93.769
TC006679_347_366	CACUUGAGGCACUUGGUAGGU	CUGUGAACUCCGUGAACCAUC	CACTTGAGGCACTTGGTAGGT	CTACCAAGTGCCTCAAGTGTC	52.4	50	66.1541	0	ORF	43.9372	74.3713	93.4807
TC006679_348_367	ACACUUGAGGCACUUGGUAGG	ACUGUGAACUCCGUGAACCAU	ACACTTGAGGCACTTGGTAGG	TACCAAGTGCCTCAAGTGTCA	52.4	66.7	65.177	0	ORF	52.683	74.6917	93.1123
TC006679_349_368	GACACUUGAGGCACUUGGUAG	GACUGUGAACUCCGUGAACCA	GACACTTGAGGCACTTGGTAG	ACCAAGTGCCTCAAGTGTCAG	52.4	66.7	70.6551	0	ORF	57.9849	74.7717	92.4235
TC006679_350_369	UGACACUUGAGGCACUUGGUA	CGACUGUGAACUCCGUGAACC	TGACACTTGAGGCACTTGGTA	CCAAGTGCCTCAAGTGTCAGC	47.6	66.7	58.962	1	ORF	48.5664	74.7557	91.4304
TC006679_351_370	CUGACACUUGAGGCACUUGGU	CCGACUGUGAACUCCGUGAAC	CTGACACTTGAGGCACTTGGT	CAAGTGCCTCAAGTGTCAGCC	52.4	66.7	64.6324	0	ORF	41.8709	74.3553	89.7806
TC006679_352_371	GCUGACACUUGAGGCACUUGG	ACCGACUGUGAACUCCGUGAA	GCTGACACTTGAGGCACTTGG	AAGTGCCTCAAGTGTCAGCCA	57.1	50	76.4857	0	ORF	12.1576	29.7934	87.538
TC006679_353_372	GGCUGACACUUGAGGCACUUG	UACCGACUGUGAACUCCGUGA	GGCTGACACTTGAGGCACTTG	AGTGCCTCAAGTGTCAGCCAT	57.1	50	79.6893	0	ORF	19.8943	26.6378	83.6937
TC006679_354_373	UGGCUGACACUUGAGGCACUU	GUACCGACUGUGAACUCCGUG	TGGCTGACACTTGAGGCACTT	GTGCCTCAAGTGTCAGCCATG	52.4	33.3	69.9343	0	ORF	23.0178	23.0498	79.3529
TC006679_355_374	AUGGCUGACACUUGAGGCACU	AGUACCGACUGUGAACUCCGU	ATGGCTGACACTTGAGGCACT	TGCCTCAAGTGTCAGCCATGA	52.4	50	71.2318	1	ORF	68.3646	21.7524	73.5384
TC006679_356_375	CAUGGCUGACACUUGAGGCAC	GAGUACCGACUGUGAACUCCG	CATGGCTGACACTTGAGGCAC	GCCTCAAGTGTCAGCCATGAG	57.1	33.3	77.6069	0	ORF	87.6502	21.8004	67.4836
TC006679_357_376	UCAUGGCUGACACUUGAGGCA	GGAGUACCGACUGUGAACUCC	TCATGGCTGACACTTGAGGCA	CCTCAAGTGTCAGCCATGAGG	52.4	50	72.2409	1	ORF	87.6021	25.4525	61.9254
TC006679_358_377	CUCAUGGCUGACACUUGAGGC	GGGAGUACCGACUGUGAACUC	CTCATGGCTGACACTTGAGGC	CTCAAGTGTCAGCCATGAGGG	57.1	50	78.8403	0	ORF	54.1727	10.4597	58.8659
TC006679_359_378	CCUCAUGGCUGACACUUGAGG	GGGGAGUACCGACUGUGAACU	CCTCATGGCTGACACTTGAGG	TCAAGTGTCAGCCATGAGGGG	57.1	50	79.0005	0	ORF	9.11421	3.18757	55.7264
TC006679_360_379	CCCUCAUGGCUGACACUUGAG	CGGGGAGUACCGACUGUGAAC	CCCTCATGGCTGACACTTGAG	CAAGTGTCAGCCATGAGGGGC	57.1	66.7	79.2247	0	ORF	14.272	20.0705	51.754
TC006679_361_380	CCCCUCAUGGCUGACACUUGA	ACGGGGAGUACCGACUGUGAA	CCCCTCATGGCTGACACTTGA	AAGTGTCAGCCATGAGGGGCA	57.1	66.7	77.4628	0	ORF	1.26542	58.1932	47.3971
TC006679_362_381	GCCCCUCAUGGCUGACACUUG	GACGGGGAGUACCGACUGUGA	GCCCCTCATGGCTGACACTTG	AGTGTCAGCCATGAGGGGCAG	61.9	66.7	89.1398	0	ORF	5.10972	16.9149	41.7267
TC006679_363_382	UGCCCCUCAUGGCUGACACUU	CGACGGGGAGUACCGACUGUG	TGCCCCTCATGGCTGACACTT	GTGTCAGCCATGAGGGGCAGC	57.1	50	82.3162	0	ORF	15.2811	16.4825	37.8984
TC006679_364_383	CUGCCCCUCAUGGCUGACACU	GCGACGGGGAGUACCGACUGU	CTGCCCCTCATGGCTGACACT	TGTCAGCCATGAGGGGCAGCG	61.9	66.7	87.9705	1	ORF	24.2992	16.4985	34.7589
TC006679_365_384	GCUGCCCCUCAUGGCUGACAC	CGCGACGGGGAGUACCGACUG	GCTGCCCCTCATGGCTGACAC	GTCAGCCATGAGGGGCAGCGC	66.7	50	95.7392	0	ORF	24.3152	14.304	31.1229
TC006679_366_385	CGCUGCCCCUCAUGGCUGACA	ACGCGACGGGGAGUACCGACU	CGCTGCCCCTCATGGCTGACA	TCAGCCATGAGGGGCAGCGCA	66.7	50	92.1032	0	ORF	32.6125	16.5145	27.8872
TC006679_367_386	GCGCUGCCCCUCAUGGCUGAC	CACGCGACGGGGAGUACCGAC	GCGCTGCCCCTCATGGCTGAC	CAGCCATGAGGGGCAGCGCAC	71.4	50	97.1969	0	ORF	22.0247	16.5305	25.0841
TC006679_368_387	UGCGCUGCCCCUCAUGGCUGA	CCACGCGACGGGGAGUACCGA	TGCGCTGCCCCTCATGGCTGA	AGCCATGAGGGGCAGCGCACC	66.7	66.7	94.3457	0	ORF	53.596	16.3703	23.6265
TC006679_369_388	GUGCGCUGCCCCUCAUGGCUG	CCCACGCGACGGGGAGUACCG	GTGCGCTGCCCCTCATGGCTG	GCCATGAGGGGCAGCGCACCC	71.4	83.3	96.0115	0	ORF	42.9761	16.4504	22.5052
TC006679_370_389	GGUGCGCUGCCCCUCAUGGCU	CCCCACGCGACGGGGAGUACC	GGTGCGCTGCCCCTCATGGCT	CCATGAGGGGCAGCGCACCCC	71.4	83.3	96.9886	0	ORF	34.1823	16.4664	21.2878
TC006679_371_390	GGGUGCGCUGCCCCUCAUGGC	CCCCCACGCGACGGGGAGUAC	GGGTGCGCTGCCCCTCATGGC	CATGAGGGGCAGCGCACCCCC	76.2	83.3	98.5744	0	ORF	10.1233	5.46212	20.2627
TC006679_372_391	GGGGUGCGCUGCCCCUCAUGG	ACCCCCACGCGACGGGGAGUA	GGGGTGCGCTGCCCCTCATGG	ATGAGGGGCAGCGCACCCCCA	76.2	83.3	98.5263	0	ORF	1.47365	1.16931	18.9652
TC006679_373_392	GGGGGUGCGCUGCCCCUCAUG	GACCCCCACGCGACGGGGAGU	GGGGGTGCGCTGCCCCTCATG	TGAGGGGCAGCGCACCCCCAG	76.2	83.3	99.2472	0	ORF	5.99071	0.256287	16.2422
TC006679_374_393	UGGGGGUGCGCUGCCCCUCAU	UGACCCCCACGCGACGGGGAG	TGGGGGTGCGCTGCCCCTCAT	GAGGGGCAGCGCACCCCCAGT	71.4	83.3	97.7895	0	ORF	41.6146	0.224251	13.407
TC006679_375_394	CUGGGGGUGCGCUGCCCCUCA	AUGACCCCCACGCGACGGGGA	CTGGGGGTGCGCTGCCCCTCA	AGGGGCAGCGCACCCCCAGTA	76.2	83.3	98.9268	0	ORF	68.0602	0.288323	9.77094
TC006679_376_395	ACUGGGGGUGCGCUGCCCCUC	CAUGACCCCCACGCGACGGGG	ACTGGGGGTGCGCTGCCCCTC	GGGGCAGCGCACCCCCAGTAC	76.2	66.7	98.8147	0	ORF	95.547	0.480538	6.37514
TC006679_377_396	UACUGGGGGUGCGCUGCCCCU	ACAUGACCCCCACGCGACGGG	TACTGGGGGTGCGCTGCCCCT	GGGCAGCGCACCCCCAGTACA	71.4	83.3	97.5493	0	ORF	95.8033	0.832933	4.11661
TC006679_378_397	GUACUGGGGGUGCGCUGCCCC	AACAUGACCCCCACGCGACGG	GTACTGGGGGTGCGCTGCCCC	GGCAGCGCACCCCCAGTACAA	76.2	83.3	99.2311	0	ORF	80.4741	2.0503	19.1414
TC006679_379_398	UGUACUGGGGGUGCGCUGCCC	GAACAUGACCCCCACGCGACG	TGTACTGGGGGTGCGCTGCCC	GCAGCGCACCCCCAGTACAAG	71.4	83.3	96.7163	0	ORF	80.2339	13.8075	30.3059
TC006679_380_399	UUGUACUGGGGGUGCGCUGCC	UGAACAUGACCCCCACGCGAC	TTGTACTGGGGGTGCGCTGCC	CAGCGCACCCCCAGTACAAGT	66.7	83.3	92.2313	0	ORF	84.5427	15.4413	37.7863
TC006679_381_400	CUUGUACUGGGGGUGCGCUGC	CUGAACAUGACCCCCACGCGA	CTTGTACTGGGGGTGCGCTGC	AGCGCACCCCCAGTACAAGTC	66.7	83.3	89.7325	0	ORF	87.2017	15.3932	44.1775
TC006679_382_401	ACUUGUACUGGGGGUGCGCUG	GCUGAACAUGACCCCCACGCG	ACTTGTACTGGGGGTGCGCTG	GCGCACCCCCAGTACAAGTCG	61.9	83.3	81.291	0	ORF	90.5975	15.3772	50.3604
TC006679_383_402	GACUUGUACUGGGGGUGCGCU	CGCUGAACAUGACCCCCACGC	GACTTGTACTGGGGGTGCGCT	CGCACCCCCAGTACAAGTCGC	61.9	83.3	89.7485	0	ORF	70.2867	15.3612	55.0537
TC006679_384_403	CGACUUGUACUGGGGGUGCGC	UCGCUGAACAUGACCCCCACG	CGACTTGTACTGGGGGTGCGC	GCACCCCCAGTACAAGTCGCT	66.7	66.7	87.4259	0	ORF	43.0722	15.4573	58.4334
TC006679_385_404	GCGACUUGUACUGGGGGUGCG	CUCGCUGAACAUGACCCCCAC	GCGACTTGTACTGGGGGTGCG	CACCCCCAGTACAAGTCGCTC	66.7	50	90.165	1	ORF	46.42	9.4666	60.2275
TC006679_386_405	AGCGACUUGUACUGGGGGUGC	GCUCGCUGAACAUGACCCCCA	AGCGACTTGTACTGGGGGTGC	ACCCCCAGTACAAGTCGCTCG	61.9	50	83.1651	0	ORF	63.8475	21.7363	61.4608
TC006679_387_406	GAGCGACUUGUACUGGGGGUG	GGCUCGCUGAACAUGACCCCC	GAGCGACTTGTACTGGGGGTG	CCCCCAGTACAAGTCGCTCGG	61.9	33.3	87.4419	0	ORF	78.7282	38.5712	62.518
TC006679_388_407	CGAGCGACUUGUACUGGGGGU	GGGCUCGCUGAACAUGACCCC	CGAGCGACTTGTACTGGGGGT	CCCCAGTACAAGTCGCTCGGG	61.9	33.3	85.1834	0	ORF	90.0689	40.2371	63.1908
TC006679_389_408	CCGAGCGACUUGUACUGGGGG	CGGGCUCGCUGAACAUGACCC	CCGAGCGACTTGTACTGGGGG	CCCAGTACAAGTCGCTCGGGC	66.7	33.3	91.6547	0	ORF	63.2869	19.9904	63.415
TC006679_390_409	CCCGAGCGACUUGUACUGGGG	ACGGGCUCGCUGAACAUGACC	CCCGAGCGACTTGTACTGGGG	CCAGTACAAGTCGCTCGGGCA	66.7	33.3	88.0827	0	ORF	35.2235	6.37514	63.5432
TC006679_391_410	GCCCGAGCGACUUGUACUGGG	GACGGGCUCGCUGAACAUGAC	GCCCGAGCGACTTGTACTGGG	CAGTACAAGTCGCTCGGGCAG	66.7	50	92.4716	1	ORF	5.12574	24.7958	63.6713
TC006679_392_411	UGCCCGAGCGACUUGUACUGG	CGACGGGCUCGCUGAACAUGA	TGCCCGAGCGACTTGTACTGG	AGTACAAGTCGCTCGGGCAGC	61.9	50	83.053	0	ORF	7.20807	56.255	63.8795
TC006679_393_412	CUGCCCGAGCGACUUGUACUG	UCGACGGGCUCGCUGAACAUG	CTGCCCGAGCGACTTGTACTG	GTACAAGTCGCTCGGGCAGCT	61.9	66.7	78.5039	0	ORF	12.51	56.271	63.8956
TC006679_394_413	GCUGCCCGAGCGACUUGUACU	UUCGACGGGCUCGCUGAACAU	GCTGCCCGAGCGACTTGTACT	TACAAGTCGCTCGGGCAGCTT	61.9	66.7	85.1514	0	ORF	12.0295	21.9606	63.351
TC006679_395_414	AGCUGCCCGAGCGACUUGUAC	GUUCGACGGGCUCGCUGAACA	AGCTGCCCGAGCGACTTGTAC	ACAAGTCGCTCGGGCAGCTTG	61.9	66.7	80.2018	1	ORF	25.5326	24.972	62.1496
TC006679_396_415	AAGCUGCCCGAGCGACUUGUA	GGUUCGACGGGCUCGCUGAAC	AAGCTGCCCGAGCGACTTGTA	CAAGTCGCTCGGGCAGCTTGG	57.1	83.3	74.9319	0	ORF	40.205	24.956	60.4517
TC006679_397_416	CAAGCUGCCCGAGCGACUUGU	GGGUUCGACGGGCUCGCUGAA	CAAGCTGCCCGAGCGACTTGT	AAGTCGCTCGGGCAGCTTGGG	61.9	83.3	82.9089	0	ORF	44.6901	6.00673	58.4174
TC006679_398_417	CCAAGCUGCCCGAGCGACUUG	GGGGUUCGACGGGCUCGCUGA	CCAAGCTGCCCGAGCGACTTG	AGTCGCTCGGGCAGCTTGGGG	66.7	83.3	90.5334	0	ORF	49.095	8.31331	55.0216
TC006679_399_418	CCCAAGCUGCCCGAGCGACUU	GGGGGUUCGACGGGCUCGCUG	CCCAAGCTGCCCGAGCGACTT	GTCGCTCGGGCAGCTTGGGGG	66.7	83.3	91.8789	0	ORF	39.292	24.9399	50.3284
TC006679_400_419	CCCCAAGCUGCCCGAGCGACU	GGGGGGUUCGACGGGCUCGCU	CCCCAAGCTGCCCGAGCGACT	TCGCTCGGGCAGCTTGGGGGG	71.4	83.3	96.6042	0	ORF	14.6564	24.9239	44.1935
TC006679_401_420	CCCCCAAGCUGCCCGAGCGAC	GGGGGGGUUCGACGGGCUCGC	CCCCCAAGCTGCCCGAGCGAC	CGCTCGGGCAGCTTGGGGGGG	76.2	83.3	98.3181	0	ORF	19.0133	25.004	38.4591
TC006679_402_421	CCCCCCAAGCUGCCCGAGCGA	UGGGGGGGUUCGACGGGCUCG	CCCCCCAAGCTGCCCGAGCGA	GCTCGGGCAGCTTGGGGGGGT	76.2	83.3	98.8787	0	ORF	9.6428	24.9079	33.6537
TC006679_403_422	CCCCCCCAAGCUGCCCGAGCG	CUGGGGGGGUUCGACGGGCUC	CCCCCCCAAGCTGCCCGAGCG	CTCGGGCAGCTTGGGGGGGTC	81	66.7	99.135	0	ORF	20.6151	24.8759	26.9101
TC006679_404_423	ACCCCCCCAAGCUGCCCGAGC	GCUGGGGGGGUUCGACGGGCU	ACCCCCCCAAGCTGCCCGAGC	TCGGGCAGCTTGGGGGGGTCG	76.2	50	98.4463	1	ORF	47.9737	40.6535	21.9446
TC006679_405_424	GACCCCCCCAAGCUGCCCGAG	AGCUGGGGGGGUUCGACGGGC	GACCCCCCCAAGCTGCCCGAG	CGGGCAGCTTGGGGGGGTCGA	76.2	50	99.119	1	ORF	80.6663	87.538	18.9492
TC006679_406_425	CGACCCCCCCAAGCUGCCCGA	GAGCUGGGGGGGUUCGACGGG	CGACCCCCCCAAGCTGCCCGA	GGGCAGCTTGGGGGGGTCGAG	76.2	66.7	98.5584	0	ORF	78.1675	87.5541	16.098
TC006679_407_426	UCGACCCCCCCAAGCUGCCCG	CGAGCUGGGGGGGUUCGACGG	TCGACCCCCCCAAGCTGCCCG	GGCAGCTTGGGGGGGTCGAGC	76.2	66.7	98.3502	0	ORF	73.7466	87.5701	13.0226
TC006679_408_427	CUCGACCCCCCCAAGCUGCCC	CCGAGCUGGGGGGGUUCGACG	CTCGACCCCCCCAAGCTGCCC	GCAGCTTGGGGGGGTCGAGCC	76.2	66.7	98.4142	0	ORF	54.8935	87.5861	8.36136
TC006679_409_428	GCUCGACCCCCCCAAGCUGCC	GCCGAGCUGGGGGGGUUCGAC	GCTCGACCCCCCCAAGCTGCC	CAGCTTGGGGGGGTCGAGCCG	76.2	83.3	98.4623	0	ORF	35.5278	40.7016	6.42319
TC006679_410_429	GGCUCGACCCCCCCAAGCUGC	AGCCGAGCUGGGGGGGUUCGA	GGCTCGACCCCCCCAAGCTGC	AGCTTGGGGGGGTCGAGCCGA	76.2	100	99.087	0	ORF	14.8807	25.933	5.04565
TC006679_411_430	CGGCUCGACCCCCCCAAGCUG	CAGCCGAGCUGGGGGGGUUCG	CGGCTCGACCCCCCCAAGCTG	GCTTGGGGGGGTCGAGCCGAC	76.2	100	98.0138	0	ORF	5.8946	14.2079	3.86032
TC006679_412_431	UCGGCUCGACCCCCCCAAGCU	CCAGCCGAGCUGGGGGGGUUC	TCGGCTCGACCCCCCCAAGCT	CTTGGGGGGGTCGAGCCGACC	71.4	83.3	96.8124	0	ORF	20.3908	33.077	2.35464
TC006679_413_432	GUCGGCUCGACCCCCCCAAGC	CCCAGCCGAGCUGGGGGGGUU	GTCGGCTCGACCCCCCCAAGC	TTGGGGGGGTCGAGCCGACCC	76.2	83.3	98.1259	1	ORF	37.8664	27.2625	0.512574
TC006679_414_433	GGUCGGCUCGACCCCCCCAAG	CCCCAGCCGAGCUGGGGGGGU	GGTCGGCTCGACCCCCCCAAG	TGGGGGGGTCGAGCCGACCCC	76.2	83.3	98.0298	0	ORF	57.9209	4.38892	0.320359
TC006679_415_435	GGGUCGGCUCGACCCCCCCAA	CCCCCAGCCGAGCUGGGGGGG	GGGTCGGCTCGACCCCCCCAA	GGGGGGGTCGAGCCGACCCCC	76.2	66.7	98.5424	0	ORF	72.0967	0.496556	0.224251
TC006679_416_435	GGGGUCGGCUCGACCCCCCCA	CCCCCCAGCCGAGCUGGGGGG	GGGGTCGGCTCGACCCCCCCA	GGGGGGTCGAGCCGACCCCCC	81	66.7	99.6796	0	ORF	50.7929	0.0640718	0.0480538
TC006679_417_436	GGGGGUCGGCUCGACCCCCCC	GCCCCCCAGCCGAGCUGGGGG	GGGGGTCGGCTCGACCCCCCC	GGGGGTCGAGCCGACCCCCCG	85.7	66.7	99.9039	0	ORF	50.889	0.0160179	0
TC006679_418_437	GGGGGGUCGGCUCGACCCCCC	AGCCCCCCAGCCGAGCUGGGG	GGGGGGTCGGCTCGACCCCCC	GGGGTCGAGCCGACCCCCCGA	85.7	83.3	100	0	ORF	50.7288	0	0.160179
TC006679_419_438	CGGGGGGUCGGCUCGACCCCC	GAGCCCCCCAGCCGAGCUGGG	CGGGGGGTCGGCTCGACCCCC	GGGTCGAGCCGACCCCCCGAG	85.7	83.3	99.8078	0	ORF	38.5872	0.0320359	0.352395
TC006679_420_439	UCGGGGGGUCGGCUCGACCCC	CGAGCCCCCCAGCCGAGCUGG	TCGGGGGGTCGGCTCGACCCC	GGTCGAGCCGACCCCCCGAGC	81	66.7	99.4234	0	ORF	45.1546	0.0800897	0.672753
TC006679_421_440	CUCGGGGGGUCGGCUCGACCC	CCGAGCCCCCCAGCCGAGCUG	CTCGGGGGGTCGGCTCGACCC	GTCGAGCCGACCCCCCGAGCC	81	83.3	98.9749	0	ORF	63.2709	0.977094	1.39356
TC006679_422_441	GCUCGGGGGGUCGGCUCGACC	ACCGAGCCCCCCAGCCGAGCU	GCTCGGGGGGTCGGCTCGACC	TCGAGCCGACCCCCCGAGCCA	81	83.3	99.2792	0	ORF	22.9857	6.31107	1.72994
TC006679_423_442	GGCUCGGGGGGUCGGCUCGAC	AACCGAGCCCCCCAGCCGAGC	GGCTCGGGGGGTCGGCTCGAC	CGAGCCGACCCCCCGAGCCAA	81	83.3	99.5034	0	ORF	42.1432	8.82588	2.54685
TC006679_424_443	UGGCUCGGGGGGUCGGCUCGA	CAACCGAGCCCCCCAGCCGAG	TGGCTCGGGGGGTCGGCTCGA	GAGCCGACCCCCCGAGCCAAC	76.2	83.3	98.7346	0	ORF	25.1001	10.2675	7.64056
TC006679_425_444	UUGGCUCGGGGGGUCGGCUCG	CCAACCGAGCCCCCCAGCCGA	TTGGCTCGGGGGGTCGGCTCG	AGCCGACCCCCCGAGCCAACC	76.2	83.3	97.341	0	ORF	72.9297	8.77783	15.5534
TC006679_426_445	GUUGGCUCGGGGGGUCGGCUC	CCCAACCGAGCCCCCCAGCCG	GTTGGCTCGGGGGGTCGGCTC	GCCGACCCCCCGAGCCAACCC	76.2	100	98.174	0	ORF	94.7782	0.864969	24.8598
TC006679_427_446	GGUUGGCUCGGGGGGUCGGCU	ACCCAACCGAGCCCCCCAGCC	GGTTGGCTCGGGGGGTCGGCT	CCGACCCCCCGAGCCAACCCA	76.2	100	98.6225	0	ORF	80.5542	0.512574	34.2624
TC006679_428_447	GGGUUGGCUCGGGGGGUCGGC	UACCCAACCGAGCCCCCCAGC	GGGTTGGCTCGGGGGGTCGGC	CGACCCCCCGAGCCAACCCAT	81	83.3	99.6636	0	ORF	36.4248	1.82605	41.07
TC006679_429_448	UGGGUUGGCUCGGGGGGUCGG	CUACCCAACCGAGCCCCCCAG	TGGGTTGGCTCGGGGGGTCGG	GACCCCCCGAGCCAACCCATC	76.2	83.3	98.238	0	ORF	36.5369	10.6039	50.3764
TC006679_430_449	AUGGGUUGGCUCGGGGGGUCG	GCUACCCAACCGAGCCCCCCA	ATGGGTTGGCTCGGGGGGTCG	ACCCCCCGAGCCAACCCATCG	71.4	83.3	95.2106	0	ORF	79.0646	13.1667	57.9209
TC006679_431_450	GAUGGGUUGGCUCGGGGGGUC	CGCUACCCAACCGAGCCCCCC	GATGGGTTGGCTCGGGGGGTC	CCCCCCGAGCCAACCCATCGC	71.4	83.3	97.7735	0	ORF	96.7644	28.1275	63.7674
TC006679_432_451	CGAUGGGUUGGCUCGGGGGGU	CCGCUACCCAACCGAGCCCCC	CGATGGGTTGGCTCGGGGGGT	CCCCCGAGCCAACCCATCGCC	71.4	66.7	95.8033	0	ORF	96.6683	39.276	68.2524
TC006679_433_452	GCGAUGGGUUGGCUCGGGGGG	GCCGCUACCCAACCGAGCCCC	GCGATGGGTTGGCTCGGGGGG	CCCCGAGCCAACCCATCGCCG	76.2	50	98.206	0	ORF	80.9226	36.8413	71.392
TC006679_434_453	GGCGAUGGGUUGGCUCGGGGG	CGCCGCUACCCAACCGAGCCC	GGCGATGGGTTGGCTCGGGGG	CCCGAGCCAACCCATCGCCGC	76.2	66.7	98.8627	0	ORF	65.2411	30.6423	72.7695
TC006679_435_454	CGGCGAUGGGUUGGCUCGGGG	UCGCCGCUACCCAACCGAGCC	CGGCGATGGGTTGGCTCGGGG	CCGAGCCAACCCATCGCCGCT	76.2	66.7	96.6362	0	ORF	37.53	13.7434	73.7947
TC006679_436_455	GCGGCGAUGGGUUGGCUCGGG	AUCGCCGCUACCCAACCGAGC	GCGGCGATGGGTTGGCTCGGG	CGAGCCAACCCATCGCCGCTA	76.2	66.7	97.7094	0	ORF	31.7796	13.1187	74.083
TC006679_437_456	AGCGGCGAUGGGUUGGCUCGG	AAUCGCCGCUACCCAACCGAG	AGCGGCGATGGGTTGGCTCGG	GAGCCAACCCATCGCCGCTAA	71.4	50	94.634	0	ORF	39.6604	13.1347	74.3713
TC006679_438_457	UAGCGGCGAUGGGUUGGCUCG	AAAUCGCCGCUACCCAACCGA	TAGCGGCGATGGGTTGGCTCG	AGCCAACCCATCGCCGCTAAA	66.7	50	89.7645	0	ORF	66.5385	18.3726	74.6116
TC006679_439_458	UUAGCGGCGAUGGGUUGGCUC	GAAAUCGCCGCUACCCAACCG	TTAGCGGCGATGGGTTGGCTC	GCCAACCCATCGCCGCTAAAG	61.9	66.7	83.6617	1	ORF	91.7988	18.3245	75.044
TC006679_440_459	UUUAGCGGCGAUGGGUUGGCU	GGAAAUCGCCGCUACCCAACC	TTTAGCGGCGATGGGTTGGCT	CCAACCCATCGCCGCTAAAGG	57.1	66.7	75.2683	0	ORF	92.7279	22.9537	75.3324
TC006679_441_460	CUUUAGCGGCGAUGGGUUGGC	CGGAAAUCGCCGCUACCCAAC	CTTTAGCGGCGATGGGTTGGC	CAACCCATCGCCGCTAAAGGC	61.9	66.7	81.0828	0	ORF	74.0189	23.4823	75.4285
TC006679_442_461	CCUUUAGCGGCGAUGGGUUGG	GCGGAAAUCGCCGCUACCCAA	CCTTTAGCGGCGATGGGTTGG	AACCCATCGCCGCTAAAGGCG	61.9	66.7	76.2134	0	ORF	52.2345	23.4663	75.3804
TC006679_443_462	GCCUUUAGCGGCGAUGGGUUG	CGCGGAAAUCGCCGCUACCCA	GCCTTTAGCGGCGATGGGTTG	ACCCATCGCCGCTAAAGGCGC	61.9	83.3	82.8608	0	ORF	47.1408	9.56271	74.9159
TC006679_444_463	CGCCUUUAGCGGCGAUGGGUU	CCGCGGAAAUCGCCGCUACCC	CGCCTTTAGCGGCGATGGGTT	CCCATCGCCGCTAAAGGCGCC	61.9	100	76.2614	0	ORF	38.6513	3.07544	73.7146
TC006679_445_464	GCGCCUUUAGCGGCGAUGGGU	ACCGCGGAAAUCGCCGCUACC	GCGCCTTTAGCGGCGATGGGT	CCATCGCCGCTAAAGGCGCCA	66.7	83.3	88.9156	0	ORF	17.3474	2.7711	72.1929
TC006679_446_465	GGCGCCUUUAGCGGCGAUGGG	CACCGCGGAAAUCGCCGCUAC	GGCGCCTTTAGCGGCGATGGG	CATCGCCGCTAAAGGCGCCAC	71.4	66.7	95.8514	1	ORF	6.66346	2.78712	69.3737
TC006679_447_466	UGGCGCCUUUAGCGGCGAUGG	ACACCGCGGAAAUCGCCGCUA	TGGCGCCTTTAGCGGCGATGG	ATCGCCGCTAAAGGCGCCACA	66.7	50	87.2497	0	ORF	21.9766	2.73907	64.8086
TC006679_448_467	GUGGCGCCUUUAGCGGCGAUG	UACACCGCGGAAAUCGCCGCU	GTGGCGCCTTTAGCGGCGATG	TCGCCGCTAAAGGCGCCACAT	66.7	33.3	89.5243	0	ORF	44.7541	2.83518	59.6668
TC006679_449_468	UGUGGCGCCUUUAGCGGCGAU	CUACACCGCGGAAAUCGCCGC	TGTGGCGCCTTTAGCGGCGAT	CGCCGCTAAAGGCGCCACATC	61.9	33.3	81.1469	0	ORF	90.3252	2.81916	54.1086
TC006679_450_469	AUGUGGCGCCUUUAGCGGCGA	UCUACACCGCGGAAAUCGCCG	ATGTGGCGCCTTTAGCGGCGA	GCCGCTAAAGGCGCCACATCT	61.9	33.3	78.8884	0	ORF	97.0687	2.75509	48.1019
TC006679_451_470	GAUGUGGCGCCUUUAGCGGCG	GUCUACACCGCGGAAAUCGCC	GATGTGGCGCCTTTAGCGGCG	CCGCTAAAGGCGCCACATCTG	66.7	50	86.8333	0	ORF	92.4395	5.20583	41.086
TC006679_452_471	AGAUGUGGCGCCUUUAGCGGC	UGUCUACACCGCGGAAAUCGC	AGATGTGGCGCCTTTAGCGGC	CGCTAAAGGCGCCACATCTGT	61.9	66.7	82.0759	0	ORF	88.7074	11.5329	39.2119
TC006679_453_472	CAGAUGUGGCGCCUUUAGCGG	GUGUCUACACCGCGGAAAUCG	CAGATGTGGCGCCTTTAGCGG	GCTAAAGGCGCCACATCTGTG	61.9	83.3	77.8632	0	ORF	41.983	27.663	38.379
TC006679_454_473	ACAGAUGUGGCGCCUUUAGCG	AGUGUCUACACCGCGGAAAUC	ACAGATGTGGCGCCTTTAGCG	CTAAAGGCGCCACATCTGTGA	57.1	100	71.5521	0	ORF	24.1551	38.9716	36.8893
TC006679_455_474	CACAGAUGUGGCGCCUUUAGC	UAGUGUCUACACCGCGGAAAU	CACAGATGTGGCGCCTTTAGC	TAAAGGCGCCACATCTGTGAT	57.1	83.3	74.115	0	ORF	7.52843	29.2167	34.855
TC006679_456_475	UCACAGAUGUGGCGCCUUUAG	AUAGUGUCUACACCGCGGAAA	TCACAGATGTGGCGCCTTTAG	AAAGGCGCCACATCTGTGATA	52.4	83.3	63.5592	0	ORF	17.4916	38.379	31.9238
TC006679_457_476	AUCACAGAUGUGGCGCCUUUA	AAUAGUGUCUACACCGCGGAA	ATCACAGATGTGGCGCCTTTA	AAGGCGCCACATCTGTGATAA	47.6	66.7	55.5983	0	ORF	72.6734	36.569	28.528
TC006679_458_477	UAUCACAGAUGUGGCGCCUUU	AAAUAGUGUCUACACCGCGGA	TATCACAGATGTGGCGCCTTT	AGGCGCCACATCTGTGATAAA	47.6	50	56.3671	0	ORF	89.5243	36.5529	24.7157
TC006679_459_478	UUAUCACAGAUGUGGCGCCUU	CAAAUAGUGUCUACACCGCGG	TTATCACAGATGTGGCGCCTT	GGCGCCACATCTGTGATAAAC	47.6	50	57.3282	1	ORF	99.7918	36.5369	20.1025
TC006679_460_479	UUUAUCACAGAUGUGGCGCCU	GCAAAUAGUGUCUACACCGCG	TTTATCACAGATGTGGCGCCT	GCGCCACATCTGTGATAAACG	47.6	33.3	55.5823	0	ORF	98.222	36.5209	17.4115
TC006679_461_480	GUUUAUCACAGAUGUGGCGCC	GGCAAAUAGUGUCUACACCGC	GTTTATCACAGATGTGGCGCC	CGCCACATCTGTGATAAACGG	52.4	50	67.1472	1	ORF	98.6865	34.807	17.9401
TC006679_462_481	CGUUUAUCACAGAUGUGGCGC	CGGCAAAUAGUGUCUACACCG	CGTTTATCACAGATGTGGCGC	GCCACATCTGTGATAAACGGC	52.4	33.3	59.1222	0	ORF	81.3711	22.0887	20.0865
TC006679_463_482	CCGUUUAUCACAGAUGUGGCG	UCGGCAAAUAGUGUCUACACC	CCGTTTATCACAGATGTGGCG	CCACATCTGTGATAAACGGCT	52.4	50	54.7814	1	ORF	54.1086	25.5967	22.6654
TC006679_464_483	GCCGUUUAUCACAGAUGUGGC	CUCGGCAAAUAGUGUCUACAC	GCCGTTTATCACAGATGTGGC	CACATCTGTGATAAACGGCTC	52.4	50	65.0328	0	ORF	10.8441	14.5443	24.8759
TC006679_465_484	AGCCGUUUAUCACAGAUGUGG	ACUCGGCAAAUAGUGUCUACA	AGCCGTTTATCACAGATGTGG	ACATCTGTGATAAACGGCTCA	47.6	33.3	48.5824	0	ORF	7.91286	39.0838	26.8621
TC006679_466_485	GAGCCGUUUAUCACAGAUGUG	AACUCGGCAAAUAGUGUCUAC	GAGCCGTTTATCACAGATGTG	CATCTGTGATAAACGGCTCAA	47.6	33.3	55.9667	1	ORF	16.0019	57.184	28.4318
TC006679_467_486	UGAGCCGUUUAUCACAGAUGU	GAACUCGGCAAAUAGUGUCUA	TGAGCCGTTTATCACAGATGT	ATCTGTGATAAACGGCTCAAG	42.9	16.7	45.4749	0	ORF	34.2303	57.104	29.9696
TC006679_468_487	UUGAGCCGUUUAUCACAGAUG	UGAACUCGGCAAAUAGUGUCU	TTGAGCCGTTTATCACAGATG	TCTGTGATAAACGGCTCAAGT	42.9	16.7	41.8869	0	ORF	72.0807	56.8317	31.0588
TC006679_469_488	CUUGAGCCGUUUAUCACAGAU	UUGAACUCGGCAAAUAGUGUC	CTTGAGCCGTTTATCACAGAT	CTGTGATAAACGGCTCAAGTT	42.9	16.7	39.8526	0	ORF	68.8771	45.0585	31.8276
TC006679_470_489	ACUUGAGCCGUUUAUCACAGA	GUUGAACUCGGCAAAUAGUGU	ACTTGAGCCGTTTATCACAGA	TGTGATAAACGGCTCAAGTTG	42.9	33.3	40.4773	0	ORF	74.2111	46.3239	32.4523
TC006679_471_490	AACUUGAGCCGUUUAUCACAG	CGUUGAACUCGGCAAAUAGUG	AACTTGAGCCGTTTATCACAG	GTGATAAACGGCTCAAGTTGC	42.9	50	37.466	0	ORF	69.9984	56.8477	33.3654
TC006679_472_491	CAACUUGAGCCGUUUAUCACA	CCGUUGAACUCGGCAAAUAGU	CAACTTGAGCCGTTTATCACA	TGATAAACGGCTCAAGTTGCC	42.9	66.7	36.0404	0	ORF	42.7038	57.0078	33.958
TC006679_473_492	GCAACUUGAGCCGUUUAUCAC	GCCGUUGAACUCGGCAAAUAG	GCAACTTGAGCCGTTTATCAC	GATAAACGGCTCAAGTTGCCG	47.6	66.7	47.349	0	ORF	18.773	56.7676	34.1502
TC006679_474_493	GGCAACUUGAGCCGUUUAUCA	UGCCGUUGAACUCGGCAAAUA	GGCAACTTGAGCCGTTTATCA	ATAAACGGCTCAAGTTGCCGT	47.6	83.3	56.4632	1	ORF	0.672753	12.0935	34.3905
TC006679_475_494	CGGCAACUUGAGCCGUUUAUC	UUGCCGUUGAACUCGGCAAAU	CGGCAACTTGAGCCGTTTATC	TAAACGGCTCAAGTTGCCGTT	52.4	66.7	53.58	0	ORF	0.0961076	5.57424	34.5667
TC006679_476_495	ACGGCAACUUGAGCCGUUUAU	UUUGCCGUUGAACUCGGCAAA	ACGGCAACTTGAGCCGTTTAT	AAACGGCTCAAGTTGCCGTTT	47.6	50	46.7724	0	ORF	5.43008	2.64296	34.3104
TC006679_477_496	AACGGCAACUUGAGCCGUUUA	AUUUGCCGUUGAACUCGGCAA	AACGGCAACTTGAGCCGTTTA	AACGGCTCAAGTTGCCGTTTA	47.6	50	45.0264	0	ORF	65.3212	1.60179	33.8139
TC006679_478_497	AAACGGCAACUUGAGCCGUUU	AAUUUGCCGUUGAACUCGGCA	AAACGGCAACTTGAGCCGTTT	ACGGCTCAAGTTGCCGTTTAA	47.6	33.3	45.2667	0	ORF	97.357	0.913023	32.8047
TC006679_479_498	UAAACGGCAACUUGAGCCGUU	AAAUUUGCCGUUGAACUCGGC	TAAACGGCAACTTGAGCCGTT	CGGCTCAAGTTGCCGTTTAAA	47.6	33.3	48.8547	1	ORF	99.8398	1.58578	31.6675
TC006679_480_499	UUAAACGGCAACUUGAGCCGU	CAAAUUUGCCGUUGAACUCGG	TTAAACGGCAACTTGAGCCGT	GGCTCAAGTTGCCGTTTAAAC	47.6	33.3	48.9028	1	ORF	98.9588	2.61092	30.2899
TC006679_481_500	UUUAAACGGCAACUUGAGCCG	GCAAAUUUGCCGUUGAACUCG	TTTAAACGGCAACTTGAGCCG	GCTCAAGTTGCCGTTTAAACG	47.6	50	43.9692	0	ORF	96.0115	5.87858	28.6241
TC006679_482_501	GUUUAAACGGCAACUUGAGCC	GGCAAAUUUGCCGUUGAACUC	GTTTAAACGGCAACTTGAGCC	CTCAAGTTGCCGTTTAAACGG	47.6	66.7	50.7769	0	ORF	83.7578	26.83	27.0223
TC006679_483_502	CGUUUAAACGGCAACUUGAGC	CGGCAAAUUUGCCGUUGAACU	CGTTTAAACGGCAACTTGAGC	TCAAGTTGCCGTTTAAACGGC	47.6	66.7	42.1592	0	ORF	37.6742	34.2624	25.2443
TC006679_484_503	CCGUUUAAACGGCAACUUGAG	ACGGCAAAUUUGCCGUUGAAC	CCGTTTAAACGGCAACTTGAG	CAAGTTGCCGTTTAAACGGCA	47.6	66.7	38.0106	0	ORF	22.0727	23.4503	23.7866
TC006679_485_504	GCCGUUUAAACGGCAACUUGA	AACGGCAAAUUUGCCGUUGAA	GCCGTTTAAACGGCAACTTGA	AAGTTGCCGTTTAAACGGCAA	47.6	66.7	48.8707	1	ORF	2.89925	1.63383	21.8164
TC006679_486_505	UGCCGUUUAAACGGCAACUUG	CAACGGCAAAUUUGCCGUUGA	TGCCGTTTAAACGGCAACTTG	AGTTGCCGTTTAAACGGCAAC	47.6	50	41.9189	1	ORF	5.94266	1.12126	20.1666
TC006679_487_506	UUGCCGUUUAAACGGCAACUU	UCAACGGCAAAUUUGCCGUUG	TTGCCGTTTAAACGGCAACTT	GTTGCCGTTTAAACGGCAACT	42.9	33.3	32.9329	1	ORF	34.5187	0.576646	17.9561
TC006679_488_507	GUUGCCGUUUAAACGGCAACU	CUCAACGGCAAAUUUGCCGUU	GTTGCCGTTTAAACGGCAACT	TTGCCGTTTAAACGGCAACTC	47.6	16.7	46.0836	0	ORF	51.8341	0.0480538	14.304
TC006679_489_508	AGUUGCCGUUUAAACGGCAAC	UCUCAACGGCAAAUUUGCCGU	AGTTGCCGTTTAAACGGCAAC	TGCCGTTTAAACGGCAACTCT	47.6	0	39.4682	0	ORF	88.5632	0.0961076	12.1256
TC006679_490_509	GAGUUGCCGUUUAAACGGCAA	AUCUCAACGGCAAAUUUGCCG	GAGTTGCCGTTTAAACGGCAA	GCCGTTTAAACGGCAACTCTA	47.6	16.7	46.8365	0	ORF	88.1788	0.880987	9.819
TC006679_491_510	AGAGUUGCCGUUUAAACGGCA	AAUCUCAACGGCAAAUUUGCC	AGAGTTGCCGTTTAAACGGCA	CCGTTTAAACGGCAACTCTAA	47.6	33.3	47.5733	0	ORF	84.1743	1.64985	7.07993
TC006679_492_511	UAGAGUUGCCGUUUAAACGGC	UAAUCUCAACGGCAAAUUUGC	TAGAGTTGCCGTTTAAACGGC	CGTTTAAACGGCAACTCTAAT	47.6	50	45.2507	0	ORF	68.3005	4.1967	3.76422
TC006679_493_512	UUAGAGUUGCCGUUUAAACGG	AUAAUCUCAACGGCAAAUUUG	TTAGAGTTGCCGTTTAAACGG	GTTTAAACGGCAACTCTAATA	42.9	66.7	32.4363	0	ORF	44.2095	27.0223	2.83518
TC006679_494_513	AUUAGAGUUGCCGUUUAAACG	UAUAAUCUCAACGGCAAAUUU	ATTAGAGTTGCCGTTTAAACG	TTTAAACGGCAACTCTAATAT	38.1	66.7	24.5715	0	ORF	43.5368	51.3535	3.31571
TC006679_495_514	UAUUAGAGUUGCCGUUUAAAC	UUAUAAUCUCAACGGCAAAUU	TATTAGAGTTGCCGTTTAAAC	TTAAACGGCAACTCTAATATT	33.3	66.7	20.1506	0	ORF	37.0175	70.6231	5.92664
TC006679_496_515	AUAUUAGAGUUGCCGUUUAAA	AUUAUAAUCUCAACGGCAAAU	ATATTAGAGTTGCCGTTTAAA	TAAACGGCAACTCTAATATTA	28.6	66.7	13.6473	0	ORF	47.8776	70.6872	8.45747
TC006679_497_516	AAUAUUAGAGUUGCCGUUUAA	GAUUAUAAUCUCAACGGCAAA	AATATTAGAGTTGCCGTTTAA	AAACGGCAACTCTAATATTAG	28.6	50	15.2651	0	ORF	64.1839	79.0325	10.8281
TC006679_498_517	UAAUAUUAGAGUUGCCGUUUA	AGAUUAUAAUCUCAACGGCAA	TAATATTAGAGTTGCCGTTTA	AACGGCAACTCTAATATTAGA	28.6	50	17.0111	1	ORF	91.6386	87.6021	12.51
TC006679_499_518	CUAAUAUUAGAGUUGCCGUUU	AAGAUUAUAAUCUCAACGGCA	CTAATATTAGAGTTGCCGTTT	ACGGCAACTCTAATATTAGAA	33.3	33.3	22.2009	0	ORF	97.1008	100	13.9036
TC006679_500_519	UCUAAUAUUAGAGUUGCCGUU	UAAGAUUAUAAUCUCAACGGC	TCTAATATTAGAGTTGCCGTT	CGGCAACTCTAATATTAGAAT	33.3	33.3	25.0681	1	ORF	95.9314	51.7379	15.7777
TC006679_501_520	UUCUAAUAUUAGAGUUGCCGU	GUAAGAUUAUAAUCUCAACGG	TTCTAATATTAGAGTTGCCGT	GGCAACTCTAATATTAGAATG	33.3	33.3	24.3953	0	ORF	86.8653	45.3788	18.1964
TC006679_502_521	AUUCUAAUAUUAGAGUUGCCG	CGUAAGAUUAUAAUCUCAACG	ATTCTAATATTAGAGTTGCCG	GCAACTCTAATATTAGAATGC	33.3	16.7	23.2901	0	ORF	66.8589	30.5943	20.0384
TC006679_503_522	CAUUCUAAUAUUAGAGUUGCC	ACGUAAGAUUAUAAUCUCAAC	CATTCTAATATTAGAGTTGCC	CAACTCTAATATTAGAATGCA	33.3	16.7	22.2169	1	ORF	70.8153	26.2053	22.4572
TC006679_504_523	GCAUUCUAAUAUUAGAGUUGC	AACGUAAGAUUAUAAUCUCAA	GCATTCTAATATTAGAGTTGC	AACTCTAATATTAGAATGCAA	33.3	0	26.0932	0	ORF	24.8438	9.30642	26.0292
TC006679_505_524	UGCAUUCUAAUAUUAGAGUUG	UAACGUAAGAUUAUAAUCUCA	TGCATTCTAATATTAGAGTTG	ACTCTAATATTAGAATGCAAT	28.6	0	17.3795	1	ORF	45.2987	26.2374	33.1251
TC006679_506_525	UUGCAUUCUAAUAUUAGAGUU	CUAACGUAAGAUUAUAAUCUC	TTGCATTCTAATATTAGAGTT	CTCTAATATTAGAATGCAATC	23.8	0	12.3178	1	ORF	53.58	26.1733	38.5392
TC006679_507_526	AUUGCAUUCUAAUAUUAGAGU	UCUAACGUAAGAUUAUAAUCU	ATTGCATTCTAATATTAGAGT	TCTAATATTAGAATGCAATCT	23.8	16.7	11.581	0	ORF	65.7056	30.4021	44.4177
TC006679_508_527	GAUUGCAUUCUAAUAUUAGAG	GUCUAACGUAAGAUUAUAAUC	GATTGCATTCTAATATTAGAG	CTAATATTAGAATGCAATCTG	28.6	16.7	18.6449	0	ORF	49.8959	51.5617	50.1682
TC006679_509_528	AGAUUGCAUUCUAAUAUUAGA	UGUCUAACGUAAGAUUAUAAU	AGATTGCATTCTAATATTAGA	TAATATTAGAATGCAATCTGT	23.8	16.7	13.0226	0	ORF	20.3107	52.8272	54.5251
TC006679_510_529	CAGAUUGCAUUCUAAUAUUAG	GUGUCUAACGUAAGAUUAUAA	CAGATTGCATTCTAATATTAG	AATATTAGAATGCAATCTGTG	28.6	16.7	14.6244	0	ORF	9.08217	51.5778	58.1131
TC006679_511_530	ACAGAUUGCAUUCUAAUAUUA	AGUGUCUAACGUAAGAUUAUA	ACAGATTGCATTCTAATATTA	ATATTAGAATGCAATCTGTGA	23.8	33.3	12.6382	1	ORF	9.62678	51.5297	60.2915
TC006679_512_531	CACAGAUUGCAUUCUAAUAUU	CAGUGUCUAACGUAAGAUUAU	CACAGATTGCATTCTAATATT	TATTAGAATGCAATCTGTGAC	28.6	50	17.86	0	ORF	9.73891	51.5137	62.0215
TC006679_513_532	UCACAGAUUGCAUUCUAAUAU	CCAGUGUCUAACGUAAGAUUA	TCACAGATTGCATTCTAATAT	ATTAGAATGCAATCTGTGACC	28.6	33.3	18.9492	0	ORF	7.41631	51.4977	63.5272
TC006679_514_533	GUCACAGAUUGCAUUCUAAUA	GCCAGUGUCUAACGUAAGAUU	GTCACAGATTGCATTCTAATA	TTAGAATGCAATCTGTGACCG	33.3	33.3	26.1893	0	ORF	18.9973	51.4496	64.4882
TC006679_515_534	GGUCACAGAUUGCAUUCUAAU	AGCCAGUGUCUAACGUAAGAU	GGTCACAGATTGCATTCTAAT	TAGAATGCAATCTGTGACCGA	38.1	33.3	38.6353	0	ORF	9.53067	51.4336	64.9848
TC006679_516_535	CGGUCACAGAUUGCAUUCUAA	AAGCCAGUGUCUAACGUAAGA	CGGTCACAGATTGCATTCTAA	AGAATGCAATCTGTGACCGAA	42.9	50	42.7519	1	ORF	12.6382	44.1294	65.6255
TC006679_517_536	UCGGUCACAGAUUGCAUUCUA	AAAGCCAGUGUCUAACGUAAG	TCGGTCACAGATTGCATTCTA	GAATGCAATCTGTGACCGAAA	42.9	33.3	45.9074	0	ORF	6.29505	42.2073	66.3623
TC006679_518_537	UUCGGUCACAGAUUGCAUUCU	AAAAGCCAGUGUCUAACGUAA	TTCGGTCACAGATTGCATTCT	AATGCAATCTGTGACCGAAAA	42.9	33.3	43.6008	1	ORF	31.4592	42.2874	67.0671
TC006679_519_538	UUUCGGUCACAGAUUGCAUUC	CAAAAGCCAGUGUCUAACGUA	TTTCGGTCACAGATTGCATTC	ATGCAATCTGTGACCGAAAAC	42.9	33.3	39.9167	0	ORF	73.8427	42.1913	67.7399
TC006679_520_539	UUUUCGGUCACAGAUUGCAUU	UCAAAAGCCAGUGUCUAACGU	TTTTCGGTCACAGATTGCATT	TGCAATCTGTGACCGAAAACT	38.1	50	29.9696	1	ORF	90.5654	42.1592	68.3165
TC006679_521_540	GUUUUCGGUCACAGAUUGCAU	GUCAAAAGCCAGUGUCUAACG	GTTTTCGGTCACAGATTGCAT	GCAATCTGTGACCGAAAACTG	42.9	50	41.6306	0	ORF	71.0556	30.7064	68.9733
TC006679_522_541	AGUUUUCGGUCACAGAUUGCA	UGUCAAAAGCCAGUGUCUAAC	AGTTTTCGGTCACAGATTGCA	CAATCTGTGACCGAAAACTGT	42.9	50	41.5986	0	ORF	44.3216	32.9809	69.4858
TC006679_523_542	CAGUUUUCGGUCACAGAUUGC	CUGUCAAAAGCCAGUGUCUAA	CAGTTTTCGGTCACAGATTGC	AATCTGTGACCGAAAACTGTC	47.6	66.7	44.9303	0	ORF	21.5441	40.3972	69.3256
TC006679_524_543	ACAGUUUUCGGUCACAGAUUG	UCUGUCAAAAGCCAGUGUCUA	ACAGTTTTCGGTCACAGATTG	ATCTGTGACCGAAAACTGTCT	42.9	66.7	34.6148	0	ORF	36.3287	39.2279	68.8771
TC006679_525_544	GACAGUUUUCGGUCACAGAUU	UUCUGUCAAAAGCCAGUGUCU	GACAGTTTTCGGTCACAGATT	TCTGTGACCGAAAACTGTCTT	42.9	66.7	42.2073	0	ORF	48.182	27.5669	68.0762
TC006679_526_545	AGACAGUUUUCGGUCACAGAU	CUUCUGUCAAAAGCCAGUGUC	AGACAGTTTTCGGTCACAGAT	CTGTGACCGAAAACTGTCTTC	42.9	50	39.9487	0	ORF	52.1064	29.0405	67.0191
TC006679_527_546	AAGACAGUUUUCGGUCACAGA	UCUUCUGUCAAAAGCCAGUGU	AAGACAGTTTTCGGTCACAGA	TGTGACCGAAAACTGTCTTCT	42.9	50	39.0678	0	ORF	71.5201	29.2007	65.161
TC006679_528_547	GAAGACAGUUUUCGGUCACAG	GUCUUCUGUCAAAAGCCAGUG	GAAGACAGTTTTCGGTCACAG	GTGACCGAAAACTGTCTTCTG	47.6	33.3	49.2552	0	ORF	59.3305	29.0726	63.7354
TC006679_529_548	AGAAGACAGUUUUCGGUCACA	AGUCUUCUGUCAAAAGCCAGU	AGAAGACAGTTTTCGGTCACA	TGACCGAAAACTGTCTTCTGA	42.9	33.3	40.8778	0	ORF	68.2524	29.1206	62.3258
TC006679_530_549	CAGAAGACAGUUUUCGGUCAC	AAGUCUUCUGUCAAAAGCCAG	CAGAAGACAGTTTTCGGTCAC	GACCGAAAACTGTCTTCTGAA	47.6	16.7	48.0218	0	ORF	69.1815	29.1527	61.4288
TC006679_531_550	UCAGAAGACAGUUUUCGGUCA	CAAGUCUUCUGUCAAAAGCCA	TCAGAAGACAGTTTTCGGTCA	ACCGAAAACTGTCTTCTGAAC	42.9	33.3	43.4246	1	ORF	83.5816	29.1847	61.1405
TC006679_532_551	UUCAGAAGACAGUUUUCGGUC	UCAAGUCUUCUGUCAAAAGCC	TTCAGAAGACAGTTTTCGGTC	CCGAAAACTGTCTTCTGAACT	42.9	33.3	36.9534	0	ORF	92.9361	45.9395	60.9963
TC006679_533_552	GUUCAGAAGACAGUUUUCGGU	CUCAAGUCUUCUGUCAAAAGC	GTTCAGAAGACAGTTTTCGGT	CGAAAACTGTCTTCTGAACTC	42.9	50	41.4384	1	ORF	60.2275	45.9234	61.7652
TC006679_534_553	AGUUCAGAAGACAGUUUUCGG	UCUCAAGUCUUCUGUCAAAAG	AGTTCAGAAGACAGTTTTCGG	GAAAACTGTCTTCTGAACTCT	42.9	50	36.2326	0	ORF	35.72	45.9074	62.6141
TC006679_535_554	GAGUUCAGAAGACAGUUUUCG	GUCUCAAGUCUUCUGUCAAAA	GAGTTCAGAAGACAGTTTTCG	AAAACTGTCTTCTGAACTCTG	42.9	33.3	38.2829	1	ORF	4.43697	45.8914	63.7194
TC006679_536_555	AGAGUUCAGAAGACAGUUUUC	UGUCUCAAGUCUUCUGUCAAA	AGAGTTCAGAAGACAGTTTTC	AAACTGTCTTCTGAACTCTGT	38.1	50	31.6995	1	ORF	16.8669	68.781	64.4242
TC006679_537_556	CAGAGUUCAGAAGACAGUUUU	UUGUCUCAAGUCUUCUGUCAA	CAGAGTTCAGAAGACAGTTTT	AACTGTCTTCTGAACTCTGTT	38.1	33.3	30.3059	0	ORF	30.7705	69.614	64.3441
TC006679_538_557	ACAGAGUUCAGAAGACAGUUU	AUUGUCUCAAGUCUUCUGUCA	ACAGAGTTCAGAAGACAGTTT	ACTGTCTTCTGAACTCTGTTA	38.1	50	31.2029	1	ORF	57.7447	69.5819	64.1038
TC006679_539_558	AACAGAGUUCAGAAGACAGUU	CAUUGUCUCAAGUCUUCUGUC	AACAGAGTTCAGAAGACAGTT	CTGTCTTCTGAACTCTGTTAC	38.1	33.3	34.3264	0	ORF	75.6047	69.5659	62.8224
TC006679_540_559	UAACAGAGUUCAGAAGACAGU	CCAUUGUCUCAAGUCUUCUGU	TAACAGAGTTCAGAAGACAGT	TGTCTTCTGAACTCTGTTACC	38.1	33.3	35.6399	0	ORF	74.5475	69.5339	61.7331
TC006679_541_560	GUAACAGAGUUCAGAAGACAG	GCCAUUGUCUCAAGUCUUCUG	GTAACAGAGTTCAGAAGACAG	GTCTTCTGAACTCTGTTACCG	42.9	50	43.4407	0	ORF	76.822	69.5018	60.6599
TC006679_542_561	GGUAACAGAGUUCAGAAGACA	UGCCAUUGUCUCAAGUCUUCU	GGTAACAGAGTTCAGAAGACA	TCTTCTGAACTCTGTTACCGT	42.9	33.3	50.008	0	ORF	21.1757	69.5179	60.1954
TC006679_543_562	CGGUAACAGAGUUCAGAAGAC	AUGCCAUUGUCUCAAGUCUUC	CGGTAACAGAGTTCAGAAGAC	CTTCTGAACTCTGTTACCGTA	47.6	50	47.9257	1	ORF	19.3657	87.7943	60.4837
TC006679_544_563	ACGGUAACAGAGUUCAGAAGA	CAUGCCAUUGUCUCAAGUCUU	ACGGTAACAGAGTTCAGAAGA	TTCTGAACTCTGTTACCGTAC	42.9	33.3	43.8571	0	ORF	12.6542	87.8103	60.708
TC006679_545_564	UACGGUAACAGAGUUCAGAAG	CCAUGCCAUUGUCUCAAGUCU	TACGGTAACAGAGTTCAGAAG	TCTGAACTCTGTTACCGTACC	42.9	50	39.3401	1	ORF	60.3556	87.8264	61.3327
TC006679_546_566	GUACGGUAACAGAGUUCAGAA	ACCAUGCCAUUGUCUCAAGUC	GTACGGTAACAGAGTTCAGAA	CTGAACTCTGTTACCGTACCA	42.9	50	40.6695	0	ORF	64.7445	77.7351	61.9734
TC006679_547_566	GGUACGGUAACAGAGUUCAGA	AACCAUGCCAUUGUCUCAAGU	GGTACGGTAACAGAGTTCAGA	TGAACTCTGTTACCGTACCAA	47.6	33.3	59.6508	1	ORF	19.3016	74.2912	62.8704
TC006679_548_567	UGGUACGGUAACAGAGUUCAG	AAACCAUGCCAUUGUCUCAAG	TGGTACGGTAACAGAGTTCAG	GAACTCTGTTACCGTACCAAA	47.6	33.3	52.683	1	ORF	23.6104	60.4998	63.9276
TC006679_549_568	UUGGUACGGUAACAGAGUUCA	AAAACCAUGCCAUUGUCUCAA	TTGGTACGGTAACAGAGTTCA	AACTCTGTTACCGTACCAAAA	42.9	33.3	43.1043	0	ORF	30.5462	74.5955	64.1679
TC006679_550_569	UUUGGUACGGUAACAGAGUUC	AAAAACCAUGCCAUUGUCUCA	TTTGGTACGGTAACAGAGTTC	ACTCTGTTACCGTACCAAAAA	42.9	50	39.1959	0	ORF	83.8059	51.9141	64.4722
TC006679_551_570	UUUUGGUACGGUAACAGAGUU	UAAAAACCAUGCCAUUGUCUC	TTTTGGTACGGTAACAGAGTT	CTCTGTTACCGTACCAAAAAT	38.1	50	30.7384	0	ORF	96.0276	45.507	64.7765
TC006679_552_571	UUUUUGGUACGGUAACAGAGU	AUAAAAACCAUGCCAUUGUCU	TTTTTGGTACGGTAACAGAGT	TCTGTTACCGTACCAAAAATA	38.1	50	29.7133	0	ORF	94.9864	48.1339	65.2891
TC006679_553_572	AUUUUUGGUACGGUAACAGAG	CAUAAAAACCAUGCCAUUGUC	ATTTTTGGTACGGTAACAGAG	CTGTTACCGTACCAAAAATAC	38.1	50	28.56	1	ORF	94.5539	52.9873	65.5774
TC006679_554_573	UAUUUUUGGUACGGUAACAGA	ACAUAAAAACCAUGCCAUUGU	TATTTTTGGTACGGTAACAGA	TGTTACCGTACCAAAAATACA	33.3	66.7	21.5922	0	ORF	76.2614	64.5523	65.9459
TC006679_555_574	GUAUUUUUGGUACGGUAACAG	AACAUAAAAACCAUGCCAUUG	GTATTTTTGGTACGGTAACAG	GTTACCGTACCAAAAATACAA	38.1	66.7	29.1847	0	ORF	40.7977	36.4889	67.3875
TC006679_556_575	UGUAUUUUUGGUACGGUAACA	CAACAUAAAAACCAUGCCAUU	TGTATTTTTGGTACGGTAACA	TTACCGTACCAAAAATACAAC	33.3	50	22.1048	0	ORF	33.1091	36.8252	68.9572
TC006679_557_576	UUGUAUUUUUGGUACGGUAAC	GCAACAUAAAAACCAUGCCAU	TTGTATTTTTGGTACGGTAAC	TACCGTACCAAAAATACAACG	33.3	33.3	18.2925	0	ORF	74.4033	29.1046	71.9686
TC006679_558_577	GUUGUAUUUUUGGUACGGUAA	UGCAACAUAAAAACCAUGCCA	GTTGTATTTTTGGTACGGTAA	ACCGTACCAAAAATACAACGT	33.3	33.3	23.226	0	ORF	90.213	29.1366	75.6687
TC006679_559_578	CGUUGUAUUUUUGGUACGGUA	AUGCAACAUAAAAACCAUGCC	CGTTGTATTTTTGGTACGGTA	CCGTACCAAAAATACAACGTA	38.1	33.3	24.6676	0	ORF	89.9247	29.0886	79.2888
TC006679_560_579	ACGUUGUAUUUUUGGUACGGU	AAUGCAACAUAAAAACCAUGC	ACGTTGTATTTTTGGTACGGT	CGTACCAAAAATACAACGTAA	38.1	16.7	26.4616	0	ORF	64.6004	29.0085	82.5244
TC006679_561_580	UACGUUGUAUUUUUGGUACGG	AAAUGCAACAUAAAAACCAUG	TACGTTGTATTTTTGGTACGG	GTACCAAAAATACAACGTAAA	38.1	0	26.6539	0	ORF	36.1205	34.5827	85.5038
TC006679_562_581	UUACGUUGUAUUUUUGGUACG	GAAAUGCAACAUAAAAACCAU	TTACGTTGTATTTTTGGTACG	TACCAAAAATACAACGTAAAG	33.3	0	17.5236	1	ORF	78.9044	40.4133	87.9545
TC006679_563_582	UUUACGUUGUAUUUUUGGUAC	AGAAAUGCAACAUAAAAACCA	TTTACGTTGTATTTTTGGTAC	ACCAAAAATACAACGTAAAGA	28.6	16.7	13.1187	0	ORF	95.7552	65.5294	89.6364
TC006679_564_583	CUUUACGUUGUAUUUUUGGUA	CAGAAAUGCAACAUAAAAACC	CTTTACGTTGTATTTTTGGTA	CCAAAAATACAACGTAAAGAC	28.6	16.7	13.5191	0	ORF	85.8562	86.5129	90.4533
TC006679_565_584	UCUUUACGUUGUAUUUUUGGU	CCAGAAAUGCAACAUAAAAAC	TCTTTACGTTGTATTTTTGGT	CAAAAATACAACGTAAAGACC	28.6	16.7	13.2949	0	ORF	36.7932	86.4969	91.4785
TC006679_566_585	GUCUUUACGUUGUAUUUUUGG	ACCAGAAAUGCAACAUAAAAA	GTCTTTACGTTGTATTTTTGG	AAAAATACAACGTAAAGACCA	33.3	33.3	18.1804	0	ORF	4.51706	86.4809	91.8789
TC006679_567_586	GGUCUUUACGUUGUAUUUUUG	CACCAGAAAUGCAACAUAAAA	GGTCTTTACGTTGTATTTTTG	AAAATACAACGTAAAGACCAC	33.3	50	20.2467	0	ORF	0.592664	85.5198	92.0871
TC006679_568_587	UGGUCUUUACGUUGUAUUUUU	UCACCAGAAAUGCAACAUAAA	TGGTCTTTACGTTGTATTTTT	AAATACAACGTAAAGACCACT	28.6	50	13.7274	0	ORF	3.95643	85.0873	92.2153
TC006679_569_588	GUGGUCUUUACGUUGUAUUUU	GUCACCAGAAAUGCAACAUAA	GTGGTCTTTACGTTGTATTTT	AATACAACGTAAAGACCACTG	33.3	33.3	20.9034	1	ORF	1.93817	66.5385	92.1192
TC006679_570_589	AGUGGUCUUUACGUUGUAUUU	CGUCACCAGAAAUGCAACAUA	AGTGGTCTTTACGTTGTATTT	ATACAACGTAAAGACCACTGC	33.3	33.3	22.313	0	ORF	24.091	71.44	92.0231
TC006679_571_590	CAGUGGUCUUUACGUUGUAUU	ACGUCACCAGAAAUGCAACAU	CAGTGGTCTTTACGTTGTATT	TACAACGTAAAGACCACTGCA	38.1	33.3	27.0223	0	ORF	32.3723	51.754	91.959
TC006679_572_591	GCAGUGGUCUUUACGUUGUAU	AACGUCACCAGAAAUGCAACA	GCAGTGGTCTTTACGTTGTAT	ACAACGTAAAGACCACTGCAA	42.9	33.3	45.3948	0	ORF	10.8922	21.9286	91.7828
TC006679_573_592	UGCAGUGGUCUUUACGUUGUA	GAACGUCACCAGAAAUGCAAC	TGCAGTGGTCTTTACGTTGTA	CAACGTAAAGACCACTGCAAG	42.9	16.7	43.2805	0	ORF	33.8459	18.8531	91.6066
TC006679_574_593	UUGCAGUGGUCUUUACGUUGU	GGAACGUCACCAGAAAUGCAA	TTGCAGTGGTCTTTACGTTGT	AACGTAAAGACCACTGCAAGG	42.9	33.3	40.2531	0	ORF	50.1522	29.7774	91.2862
TC006679_575_594	CUUGCAGUGGUCUUUACGUUG	UGGAACGUCACCAGAAAUGCA	CTTGCAGTGGTCTTTACGTTG	ACGTAAAGACCACTGCAAGGT	47.6	50	49.8158	0	ORF	68.8291	59.827	90.3252
TC006679_576_595	CCUUGCAGUGGUCUUUACGUU	CUGGAACGUCACCAGAAAUGC	CCTTGCAGTGGTCTTTACGTT	CGTAAAGACCACTGCAAGGTC	47.6	50	48.5984	0	ORF	57.6325	60.6599	89.5723
TC006679_577_596	ACCUUGCAGUGGUCUUUACGU	GCUGGAACGUCACCAGAAAUG	ACCTTGCAGTGGTCTTTACGT	GTAAAGACCACTGCAAGGTCG	47.6	66.7	50.5046	0	ORF	12.0455	41.1501	88.1627
TC006679_578_597	GACCUUGCAGUGGUCUUUACG	CGCUGGAACGUCACCAGAAAU	GACCTTGCAGTGGTCTTTACG	TAAAGACCACTGCAAGGTCGC	52.4	50	66.6667	0	ORF	0.784879	5.0937	85.744
TC006679_579_598	CGACCUUGCAGUGGUCUUUAC	CCGCUGGAACGUCACCAGAAA	CGACCTTGCAGTGGTCTTTAC	AAAGACCACTGCAAGGTCGCC	52.4	66.7	58.7218	1	ORF	11.0203	4.74131	81.9318
TC006679_580_599	GCGACCUUGCAGUGGUCUUUA	CCCGCUGGAACGUCACCAGAA	GCGACCTTGCAGTGGTCTTTA	AAGACCACTGCAAGGTCGCCC	52.4	66.7	63.8475	0	ORF	9.89909	4.70927	77.1104
TC006679_581_600	GGCGACCUUGCAGUGGUCUUU	ACCCGCUGGAACGUCACCAGA	GGCGACCTTGCAGTGGTCTTT	AGACCACTGCAAGGTCGCCCA	57.1	50	73.9708	0	ORF	10.1394	4.72529	70.1586
TC006679_582_601	GGGCGACCUUGCAGUGGUCUU	CACCCGCUGGAACGUCACCAG	GGGCGACCTTGCAGTGGTCTT	GACCACTGCAAGGTCGCCCAC	61.9	50	88.7714	0	ORF	13.0226	4.75733	59.843
TC006679_583_602	UGGGCGACCUUGCAGUGGUCU	ACACCCGCUGGAACGUCACCA	TGGGCGACCTTGCAGTGGTCT	ACCACTGCAAGGTCGCCCACA	61.9	50	86.9934	0	ORF	27.5669	4.69326	48.214
TC006679_584_603	GUGGGCGACCUUGCAGUGGUC	AACACCCGCUGGAACGUCACC	GTGGGCGACCTTGCAGTGGTC	CCACTGCAAGGTCGCCCACAA	66.7	66.7	93.8972	0	ORF	49.3353	9.16226	35.3356
TC006679_585_604	UGUGGGCGACCUUGCAGUGGU	UAACACCCGCUGGAACGUCAC	TGTGGGCGACCTTGCAGTGGT	CACTGCAAGGTCGCCCACAAT	61.9	50	88.0186	0	ORF	56.6234	21.1597	33.013
TC006679_586_605	UUGUGGGCGACCUUGCAGUGG	AUAACACCCGCUGGAACGUCA	TTGTGGGCGACCTTGCAGTGG	ACTGCAAGGTCGCCCACAATA	61.9	50	83.8539	1	ORF	75.5887	17.6998	30.7544
TC006679_587_606	AUUGUGGGCGACCUUGCAGUG	AAUAACACCCGCUGGAACGUC	ATTGTGGGCGACCTTGCAGTG	CTGCAAGGTCGCCCACAATAA	57.1	66.7	73.5384	0	ORF	90.3412	6.43921	28.7682
TC006679_588_607	UAUUGUGGGCGACCUUGCAGU	UAAUAACACCCGCUGGAACGU	TATTGTGGGCGACCTTGCAGT	TGCAAGGTCGCCCACAATAAT	52.4	83.3	68.0923	0	ORF	86.2566	10.4757	26.6859
TC006679_589_608	UUAUUGUGGGCGACCUUGCAG	AUAAUAACACCCGCUGGAACG	TTATTGTGGGCGACCTTGCAG	GCAAGGTCGCCCACAATAATA	52.4	83.3	63.7514	0	ORF	84.783	21.0636	25.1802
TC006679_590_609	AUUAUUGUGGGCGACCUUGCA	GAUAAUAACACCCGCUGGAAC	ATTATTGTGGGCGACCTTGCA	CAAGGTCGCCCACAATAATAG	47.6	83.3	53.6601	0	ORF	87.0575	29.2488	23.7706
TC006679_591_610	UAUUAUUGUGGGCGACCUUGC	CGAUAAUAACACCCGCUGGAA	TATTATTGTGGGCGACCTTGC	AAGGTCGCCCACAATAATAGC	47.6	83.3	52.2185	0	ORF	93.0802	41.0059	21.5601
TC006679_592_611	CUAUUAUUGUGGGCGACCUUG	GCGAUAAUAACACCCGCUGGA	CTATTATTGTGGGCGACCTTG	AGGTCGCCCACAATAATAGCG	47.6	83.3	46.8525	0	ORF	86.9614	41.038	19.5419
TC006679_593_612	GCUAUUAUUGUGGGCGACCUU	AGCGAUAAUAACACCCGCUGG	GCTATTATTGTGGGCGACCTT	GGTCGCCCACAATAATAGCGA	47.6	66.7	58.7698	0	ORF	63.7354	38.5552	17.0591
TC006679_594_613	CGCUAUUAUUGUGGGCGACCU	UAGCGAUAAUAACACCCGCUG	CGCTATTATTGTGGGCGACCT	GTCGCCCACAATAATAGCGAT	52.4	50	63.7834	0	ORF	53.9644	16.7067	20.535
TC006679_595_614	UCGCUAUUAUUGUGGGCGACC	AUAGCGAUAAUAACACCCGCU	TCGCTATTATTGTGGGCGACC	TCGCCCACAATAATAGCGATA	52.4	33.3	61.8773	0	ORF	42.4315	8.61765	25.1161
TC006679_596_615	AUCGCUAUUAUUGUGGGCGAC	AAUAGCGAUAAUAACACCCGC	ATCGCTATTATTGTGGGCGAC	CGCCCACAATAATAGCGATAA	47.6	16.7	49.5275	1	ORF	92.1993	7.96092	29.8414
TC006679_597_616	UAUCGCUAUUAUUGUGGGCGA	GAAUAGCGAUAAUAACACCCG	TATCGCTATTATTGTGGGCGA	GCCCACAATAATAGCGATAAG	42.9	16.7	43.3445	0	ORF	97.0046	9.85103	33.8459
TC006679_598_617	UUAUCGCUAUUAUUGUGGGCG	UGAAUAGCGAUAAUAACACCC	TTATCGCTATTATTGTGGGCG	CCCACAATAATAGCGATAAGT	42.9	0	37.3699	0	ORF	99.3272	28.3838	36.4889
TC006679_599_618	CUUAUCGCUAUUAUUGUGGGC	UUGAAUAGCGAUAAUAACACC	CTTATCGCTATTATTGTGGGC	CCACAATAATAGCGATAAGTT	42.9	0	38.9236	1	ORF	93.2885	35.3676	38.7154
TC006679_600_619	ACUUAUCGCUAUUAUUGUGGG	AUUGAAUAGCGAUAAUAACAC	ACTTATCGCTATTATTGTGGG	CACAATAATAGCGATAAGTTA	38.1	16.7	28.1435	0	ORF	73.9869	35.3516	40.0288
TC006679_601_620	AACUUAUCGCUAUUAUUGUGG	GAUUGAAUAGCGAUAAUAACA	AACTTATCGCTATTATTGTGG	ACAATAATAGCGATAAGTTAG	33.3	33.3	21.6402	0	ORF	52.3947	37.1296	40.8457
TC006679_602_621	UAACUUAUCGCUAUUAUUGUG	UGAUUGAAUAGCGAUAAUAAC	TAACTTATCGCTATTATTGTG	CAATAATAGCGATAAGTTAGT	28.6	50	15.7136	0	ORF	49.2391	57.9689	41.6466
TC006679_603_622	CUAACUUAUCGCUAUUAUUGU	AUGAUUGAAUAGCGAUAAUAA	CTAACTTATCGCTATTATTGT	AATAATAGCGATAAGTTAGTA	28.6	50	14.7846	0	ORF	32.2281	85.1033	42.3034
TC006679_604_623	ACUAACUUAUCGCUAUUAUUG	UAUGAUUGAAUAGCGAUAAUA	ACTAACTTATCGCTATTATTG	ATAATAGCGATAAGTTAGTAT	28.6	50	15.9699	0	ORF	19.9744	85.1193	42.7198
TC006679_605_624	UACUAACUUAUCGCUAUUAUU	GUAUGAUUGAAUAGCGAUAAU	TACTAACTTATCGCTATTATT	TAATAGCGATAAGTTAGTATG	23.8	50	11.629	1	ORF	19.9263	85.1354	43.0242
TC006679_606_625	AUACUAACUUAUCGCUAUUAU	UGUAUGAUUGAAUAGCGAUAA	ATACTAACTTATCGCTATTAT	AATAGCGATAAGTTAGTATGT	23.8	33.3	12.3018	0	ORF	26.4937	85.1514	43.4407
TC006679_607_626	CAUACUAACUUAUCGCUAUUA	AUGUAUGAUUGAAUAGCGAUA	CATACTAACTTATCGCTATTA	ATAGCGATAAGTTAGTATGTA	28.6	33.3	16.3864	0	ORF	56.8477	85.1674	43.777
TC006679_608_627	ACAUACUAACUUAUCGCUAUU	AAUGUAUGAUUGAAUAGCGAU	ACATACTAACTTATCGCTATT	TAGCGATAAGTTAGTATGTAA	28.6	16.7	17.5877	0	ORF	64.3921	85.1834	44.4818
TC006679_609_628	UACAUACUAACUUAUCGCUAU	GAAUGUAUGAUUGAAUAGCGA	TACATACTAACTTATCGCTAT	AGCGATAAGTTAGTATGTAAG	28.6	16.7	19.0133	1	ORF	87.8584	85.1994	45.8754
TC006679_610_629	UUACAUACUAACUUAUCGCUA	UGAAUGUAUGAUUGAAUAGCG	TTACATACTAACTTATCGCTA	GCGATAAGTTAGTATGTAAGT	28.6	16.7	18.709	1	ORF	90.149	85.2154	47.6694
TC006679_611_630	CUUACAUACUAACUUAUCGCU	UUGAAUGUAUGAUUGAAUAGC	CTTACATACTAACTTATCGCT	CGATAAGTTAGTATGTAAGTT	33.3	33.3	22.0727	0	ORF	85.4877	85.2315	49.5595
TC006679_612_631	ACUUACAUACUAACUUAUCGC	UUUGAAUGUAUGAUUGAAUAG	ACTTACATACTAACTTATCGC	GATAAGTTAGTATGTAAGTTT	33.3	33.3	20.4069	0	ORF	42.7679	85.2475	51.2574
TC006679_613_632	AACUUACAUACUAACUUAUCG	GUUUGAAUGUAUGAUUGAAUA	AACTTACATACTAACTTATCG	ATAAGTTAGTATGTAAGTTTG	28.6	16.7	13.1667	1	ORF	24.139	85.2635	52.8432
TC006679_614_633	AAACUUACAUACUAACUUAUC	GGUUUGAAUGUAUGAUUGAAU	AAACTTACATACTAACTTATC	TAAGTTAGTATGTAAGTTTGG	23.8	16.7	11.2606	0	ORF	56.3992	85.2955	54.1727
TC006679_615_634	CAAACUUACAUACUAACUUAU	UGGUUUGAAUGUAUGAUUGAA	CAAACTTACATACTAACTTAT	AAGTTAGTATGTAAGTTTGGT	23.8	33.3	12.1256	1	ORF	66.4424	85.5038	55.1337
TC006679_616_635	CCAAACUUACAUACUAACUUA	GUGGUUUGAAUGUAUGAUUGA	CCAAACTTACATACTAACTTA	AGTTAGTATGTAAGTTTGGTG	28.6	33.3	15.8097	0	ORF	30.5302	85.3115	55.7424
TC006679_617_636	ACCAAACUUACAUACUAACUU	CGUGGUUUGAAUGUAUGAUUG	ACCAAACTTACATACTAACTT	GTTAGTATGTAAGTTTGGTGC	28.6	16.7	17.2513	1	ORF	11.5009	85.3276	55.8866
TC006679_618_637	CACCAAACUUACAUACUAACU	UCGUGGUUUGAAUGUAUGAUU	CACCAAACTTACATACTAACT	TTAGTATGTAAGTTTGGTGCT	33.3	16.7	22.329	0	ORF	7.70463	85.3436	55.7584
TC006679_619_638	GCACCAAACUUACAUACUAAC	UUCGUGGUUUGAAUGUAUGAU	GCACCAAACTTACATACTAAC	TAGTATGTAAGTTTGGTGCTT	38.1	33.3	31.4913	0	ORF	11.3407	85.3596	55.5502
TC006679_620_639	AGCACCAAACUUACAUACUAA	UUUCGUGGUUUGAAUGUAUGA	AGCACCAAACTTACATACTAA	AGTATGTAAGTTTGGTGCTTT	33.3	33.3	23.1459	0	ORF	22.6494	85.4237	55.39
TC006679_621_640	AAGCACCAAACUUACAUACUA	AUUUCGUGGUUUGAAUGUAUG	AAGCACCAAACTTACATACTA	GTATGTAAGTTTGGTGCTTTA	33.3	16.7	23.1619	1	ORF	20.519	85.4397	55.3099
TC006679_622_641	AAAGCACCAAACUUACAUACU	CAUUUCGUGGUUUGAAUGUAU	AAAGCACCAAACTTACATACT	TATGTAAGTTTGGTGCTTTAC	33.3	16.7	23.9789	1	ORF	62.3578	85.4557	55.1978
TC006679_623_642	UAAAGCACCAAACUUACAUAC	CCAUUUCGUGGUUUGAAUGUA	TAAAGCACCAAACTTACATAC	ATGTAAGTTTGGTGCTTTACC	33.3	33.3	22.361	1	ORF	82.7006	85.4717	55.0857
TC006679_624_643	GUAAAGCACCAAACUUACAUA	CCCAUUUCGUGGUUUGAAUGU	GTAAAGCACCAAACTTACATA	TGTAAGTTTGGTGCTTTACCC	33.3	50	23.21	0	ORF	58.8819	62.518	54.7974
TC006679_625_644	GGUAAAGCACCAAACUUACAU	CCCCAUUUCGUGGUUUGAAUG	GGTAAAGCACCAAACTTACAT	GTAAGTTTGGTGCTTTACCCC	38.1	33.3	30.322	0	ORF	12.6061	34.7269	54.0125
TC006679_626_645	GGGUAAAGCACCAAACUUACA	UCCCCAUUUCGUGGUUUGAAU	GGGTAAAGCACCAAACTTACA	TAAGTTTGGTGCTTTACCCCT	42.9	50	42.2393	1	ORF	3.34775	30.354	52.8111
TC006679_627_646	GGGGUAAAGCACCAAACUUAC	CUCCCCAUUUCGUGGUUUGAA	GGGGTAAAGCACCAAACTTAC	AAGTTTGGTGCTTTACCCCTC	47.6	66.7	52.0423	0	ORF	1.16931	35.0152	50.7288
TC006679_628_647	AGGGGUAAAGCACCAAACUUA	GCUCCCCAUUUCGUGGUUUGA	AGGGGTAAAGCACCAAACTTA	AGTTTGGTGCTTTACCCCTCG	42.9	66.7	41.038	0	ORF	7.89684	34.9351	48.182
TC006679_629_648	GAGGGGUAAAGCACCAAACUU	GGCUCCCCAUUUCGUGGUUUG	GAGGGGTAAAGCACCAAACTT	GTTTGGTGCTTTACCCCTCGG	47.6	50	58.8499	1	ORF	3.98847	34.823	44.0173
TC006679_630_649	CGAGGGGUAAAGCACCAAACU	AGGCUCCCCAUUUCGUGGUUU	CGAGGGGTAAAGCACCAAACT	TTTGGTGCTTTACCCCTCGGA	52.4	33.3	65.4173	1	ORF	11.4048	34.839	39.5323
TC006679_631_650	CCGAGGGGUAAAGCACCAAAC	CAGGCUCCCCAUUUCGUGGUU	CCGAGGGGTAAAGCACCAAAC	TTGGTGCTTTACCCCTCGGAC	57.1	33.3	72.2729	1	ORF	29.9215	34.855	35.8321
TC006679_632_651	UCCGAGGGGUAAAGCACCAAA	GCAGGCUCCCCAUUUCGUGGU	TCCGAGGGGTAAAGCACCAAA	TGGTGCTTTACCCCTCGGACG	52.4	33.3	65.209	0	ORF	35.704	34.8711	31.6995
TC006679_633_652	GUCCGAGGGGUAAAGCACCAA	AGCAGGCUCCCCAUUUCGUGG	GTCCGAGGGGTAAAGCACCAA	GGTGCTTTACCCCTCGGACGA	57.1	33.3	79.9135	0	ORF	43.1683	34.9511	28.9284
TC006679_634_653	CGUCCGAGGGGUAAAGCACCA	GAGCAGGCUCCCCAUUUCGUG	CGTCCGAGGGGTAAAGCACCA	GTGCTTTACCCCTCGGACGAG	61.9	50	83.5976	0	ORF	43.2004	35.0633	27.7751
TC006679_635_654	UCGUCCGAGGGGUAAAGCACC	AGAGCAGGCUCCCCAUUUCGU	TCGTCCGAGGGGTAAAGCACC	TGCTTTACCCCTCGGACGAGA	61.9	66.7	82.6045	0	ORF	51.1933	53.4679	27.2465
TC006679_636_655	CUCGUCCGAGGGGUAAAGCAC	CAGAGCAGGCUCCCCAUUUCG	CTCGTCCGAGGGGTAAAGCAC	GCTTTACCCCTCGGACGAGAC	61.9	66.7	80.8746	0	ORF	30.6904	30.2098	27.3106
TC006679_637_656	UCUCGUCCGAGGGGUAAAGCA	ACAGAGCAGGCUCCCCAUUUC	TCTCGTCCGAGGGGTAAAGCA	CTTTACCCCTCGGACGAGACA	57.1	83.3	75.5406	1	ORF	16.2262	27.3586	27.4868
TC006679_638_657	GUCUCGUCCGAGGGGUAAAGC	UACAGAGCAGGCUCCCCAUUU	GTCTCGTCCGAGGGGTAAAGC	TTTACCCCTCGGACGAGACAT	61.9	83.3	84.8951	0	ORF	5.22185	27.3266	27.4708
TC006679_639_658	UGUCUCGUCCGAGGGGUAAAG	UUACAGAGCAGGCUCCCCAUU	TGTCTCGTCCGAGGGGTAAAG	TTACCCCTCGGACGAGACATT	57.1	83.3	73.0258	0	ORF	15.169	19.0293	27.2786
TC006679_640_660	AUGUCUCGUCCGAGGGGUAAA	CUUACAGAGCAGGCUCCCCAU	ATGTCTCGTCCGAGGGGTAAA	TACCCCTCGGACGAGACATTC	52.4	66.7	61.9093	0	ORF	72.0006	11.4368	26.75
TC006679_641_660	AAUGUCUCGUCCGAGGGGUAA	CCUUACAGAGCAGGCUCCCCA	AATGTCTCGTCCGAGGGGTAA	ACCCCTCGGACGAGACATTCC	52.4	66.7	62.2137	0	ORF	97.0207	10.4277	26.1893
TC006679_642_661	GAAUGUCUCGUCCGAGGGGUA	CCCUUACAGAGCAGGCUCCCC	GAATGTCTCGTCCGAGGGGTA	CCCCTCGGACGAGACATTCCC	57.1	83.3	75.9891	0	ORF	99.4394	10.5078	25.6127
TC006679_643_662	GGAAUGUCUCGUCCGAGGGGU	ACCCUUACAGAGCAGGCUCCC	GGAATGTCTCGTCCGAGGGGT	CCCTCGGACGAGACATTCCCA	61.9	66.7	84.7189	0	ORF	81.275	15.8898	24.8278
TC006679_644_663	GGGAAUGUCUCGUCCGAGGGG	AACCCUUACAGAGCAGGCUCC	GGGAATGTCTCGTCCGAGGGG	CCTCGGACGAGACATTCCCAA	66.7	66.7	93.9933	0	ORF	36.3127	23.7706	24.2672
TC006679_645_664	UGGGAAUGUCUCGUCCGAGGG	CAACCCUUACAGAGCAGGCUC	TGGGAATGTCTCGTCCGAGGG	CTCGGACGAGACATTCCCAAC	61.9	50	84.7029	0	ORF	44.0013	26.5257	23.2741
TC006679_646_665	UUGGGAAUGUCUCGUCCGAGG	CCAACCCUUACAGAGCAGGCU	TTGGGAATGTCTCGTCCGAGG	TCGGACGAGACATTCCCAACC	57.1	66.7	72.9938	0	ORF	82.9889	19.638	22.6974
TC006679_647_666	GUUGGGAAUGUCUCGUCCGAG	ACCAACCCUUACAGAGCAGGC	GTTGGGAATGTCTCGTCCGAG	CGGACGAGACATTCCCAACCA	57.1	50	71.2959	0	ORF	89.7645	27.5509	22.3931
TC006679_648_667	GGUUGGGAAUGUCUCGUCCGA	AACCAACCCUUACAGAGCAGG	GGTTGGGAATGTCTCGTCCGA	GGACGAGACATTCCCAACCAA	57.1	33.3	77.9593	0	ORF	67.1152	4.40493	22.0727
TC006679_649_668	UGGUUGGGAAUGUCUCGUCCG	AAACCAACCCUUACAGAGCAG	TGGTTGGGAATGTCTCGTCCG	GACGAGACATTCCCAACCAAA	57.1	33.3	72.1448	1	ORF	63.7033	5.28592	55.2138
TC006679_650_669	UUGGUUGGGAAUGUCUCGUCC	AAAACCAACCCUUACAGAGCA	TTGGTTGGGAATGTCTCGTCC	ACGAGACATTCCCAACCAAAA	52.4	33.3	65.6095	1	ORF	60.4197	12.2697	72.7535
[truncated: 5,594 more rows]

## Sheet: Fig 1 log-rank
Code	hazard ratio vs mGFP	95% CI of ratio	Median survival	P value	anti_GC	anti_9_14_GC	binding energy_percentile	anti_10th_A	ORF_info	asymScore_percentile	self_fold_energy_percentile	accessibility_percentile
si2730	25.2	7.70 to 82.2	6	<.001	28.6	16.7	16.3383	0	ORF	83.934	91.6386	39.8687
si3128	28.7	8.34 to 99.1	5.5	<.001	28.6	16.7	17.6678	1	ORF	95.0344	90.4213	74.4354
si3129	31	8.70 to 110	6	<.001	28.6	16.7	18.4847	0	ORF	89.1559	90.4053	76.5337
si3396	17.8	5.17 to 61.1	7	<.001	28.6	16.7	13.1828	0	ORF	95.2907	85.6159	48.7906
si1115	21.9	"6.67 to 71.6"	7	<.001	38.1	33.3	30.0497	0	ORF	88.2749	86.2726	66.5225
si808	0	-1.00 to -1.00	Undefined	0.352	57.1	16.7	74.5635	1	ORF	13.1027	1.55374	30.9306
si1441	4.23	0.553 to 32.3	Undefined	0.053	61.9	33.3	83.4214	0	ORF	5.18981	12.6542	65.5935
si1565	9.41	1.99 to 44.5	Undefined	<.001	47.6	33.3	56.239	1	ORF	14.4161	5.12574	4.56511
si1939	8.65	1.90 to 39.4	Undefined	<.001	61.9	33.3	85.2795	0	ORF	6.63143	3.63607	1.16931
si3412	13.8	3.82 to 50.2	7	<.001	42.9	33.3	35.2715	0	ORF	13.9196	3.31571	83.886
si4138	0	-1.00 to -1.00	Undefined	0.379	61.9	33.3	91.2382	0	ORF	50.2803	45.4429	18.0202
si657	9	1.94 to 41.7	Undefined	<.001	42.9	50	43.1844	0	ORF	19.5099	50.5686	94.7621
si3101	29	8.39 to 100	7	<.001	47.6	50	49.5915	1	ORF	5.39805	74.5155	59.859
si3105	16.6	4.62 to 59.8	7	<.001	42.9	33.3	47.9737	1	ORF	82.7327	72.5292	56.1269
si1749	31	9.22 to 104	6	<.001	47.6	33.3	51.2894	0	ORF	55.2138	88.9797	4.83742
si2443	33.2	11.1 to 99.4	5	<.001	57.1	83.3	65.6255	1	ORF	86.2246	71.9366	64.9688
si3230	18	5.22 to 62.3	7	<.001	57.1	66.7	75.4926	0	ORF	59.6508	10.3476	6.31107
si778	30	8.01 to 112	6	<.001	52.4	66.7	55.6944	0	ORF	75.3164	9.86705	7.35223
si534	12.3	2.96 to 51.2	8	<.001	42.9	50	36.2326	0	ORF	35.72	45.9074	62.6141
si2826	0	-1.00 to -1.00	Undefined	0.379	47.6	50	50.9531	0	ORF	9.94714	19.7341	54.9095
si154	33.6	10.7 to 106	5	<.001	28.6	0	16.1461	1	5_UTR	97.5493	79.2888	44.61
si124	0	-1.00 to -1.00	Undefined	0.379	42.9	33.3	32.6285	0	5_UTR	0.993112	57.9849	63.8155
si133	28.2	8.25 to 96.6	6	<.001	42.9	66.7	35.8481	1	5_UTR	90.6135	48.23	42.9761
si271	25.9	7.84 to 85.4	6	<.001	57.1	66.7	81.8196	0	5_UTR	63.0947	57.5044	22.9377
si5	23.4	6.07 to 90.2	6	<.001	33.3	66.7	19.606	0	5_UTR	67.7078	70.7673	10.0913
si5409	14.9	4.32 to 51.5	7	<.001	23.8	33.3	15.3612	0	3_UTR	49.9279	43.2324	92.9841
si4691	13.2	3.71 to 47.2	7	<.001	23.8	0	8.15313	0	3_UTR	59.6989	48.4383	84.3345
si4763	0	-1.00 to -1.00	Undefined	0.775	42.9	33.3	35.736	0	3_UTR	57.2641	51.77	25.036
si5595	21.8	6.26 to 75.8	6.5	<.001	38.1	16.7	27.5989	0	3_UTR	89.1078	73.4102	71.6803
si487	17.2	4.72 to 62.7	7	<.001									These two had palindromic sequences, hence features like thermodynamic asymmetry would not be applicable as either strands should be targeting the target mRNA. This is why they were not included in the Cox regression model. These were tested in the hope that they would have superior efficacy compared to the regular siRNA sequences. Since they did not show superior performance these sequences were…
si489	23.1	6.90 to 77.2	6	<.001									These two had palindromic sequences, hence features like thermodynamic asymmetry would not be applicable as either strands should be targeting the target mRNA. This is why they were not included in the Cox regression model. These were tested in the hope that they would have superior efficacy compared to the regular siRNA sequences. Since they did not show superior performance these sequences were…

## Sheet: Fig. 2a
DPI	dsmGFP (control)	high siRNA score ORF	low siRNA score ORF	high accessibility	high siRNA score UTR	Note: Each column is a different dsRNA treatment and each row is an individual replicate, 1 means death and 0 means alive
1*	1*
1*	1*
1*	1*
1*		1*
1*		1*
1*		1*
1*		1*
1*			1*
1*			1*
1*			1*
1*			1*
1*			1*
1*			1*
1*					1*
1*					1*
2		1
2				1
3		1
3		1
3		1
3		1
3			1
3			1
3				1
3				1
3				1
3				1
4		1
4		1
4		1
4		1
4		1
4		1
4		1
4				1
4				1
4				1
4					1
5	1
5		1
5		1
5		1
5		1
5			1
5				1
5				1
5				1
5				1
5				1
5				1
5				1
5				1
5				1
5					1
5					1
5					1
6		1
6		1
6		1
6				1
6				1
6				1
6					1
7		1
7		1
7			1
7					1
7					1
7					1
7					1
7					1
8	0
8	0
8	0
8	0
8	0
8	0
8	0
8	0
8	0
8	0
8	0
8	0
8	0
8	0
8	0
8	0
8	0
8	0
8	0
8			1
8			0
8			0
8			0
8			0
8			0
8			0
8			0
8			0
8			0
8			0
8			0
8			0
8			0
8			0
8				0
8				0
8				0
8				0
8				0
8					0
8					0
8					0
8					0
8					0
8					0
8					0
8					0
8					0
8					0
8					0
8					0
8					0

## Sheet: Fig. 2b
DPI	dsmGFP (control)	high siRNA score ORF	low siRNA score ORF	high accessibility	high siRNA score UTR	Note: Each column is a different dsRNA treatment and each row is an individual replicate, 1 means death and 0 means alive
1*	1*
1*	1*
1*	1*
1*	1*
1*		1*
1*			1*
1*			1*
1*			1*
1*			1*
1*			1*
1*			1*
1*				1*
1*				1*
1*				1*
1*				1*
1*					1*
1*					1*
1*					1*
1*					1*
2		1
2		1
2				1
2				1
2					1
2					1
3	1
3		1
3		1
3					1
3					1
3					1
3					1
4		1
4		1
4				1
4					1
4					1
5		1
5		1
5		1
5		1
5		1
5		1
5				1
5				1
5				1
5				1
5					1
5					1
5					1
6	1
6		1
6		1
6		1
6		1
6		1
6					1
6					1
6					1
7					0
7	0
7	0
7	0
7	0
7	0
7	0
7	0
7	0
7	0
7	0
7	0
7	0
7	0
7	0
7	0
7	0
7	0
7	0
7	0
7		1
7		0
7		0
7		0
7		0
7		0
7		0
7			1
7			1
7			1
7			0
7			0
7			0
7			0
7			0
7			0
7			0
7			0
7			0
7			0
7			0
7			0
7			0
7			0
7			0
7			0
7				1
7				1
7				0
7				0
7				0
7				0
7				0
7				0
7				0
7				0
7				0
7				0
7				0
7				0
7					1
7					1
7					0
7					0
7					0
7					0

## Sheet: Fig. 2c
DPI	dsmGFP (control)	high siRNA score ORF	low siRNA score ORF	high accessibility	high siRNA score UTR	Note: Each column is a different dsRNA treatment and each row is an individual replicate, 1 means death and 0 means alive
1	1
1	1
4	1
7	0
7	0
7	0
7	0
7	0
7	0
7	0
7	0
7	0
7	0
7	0
7	0
7	0
7	0
7	0
7	0
7	0
7	0
7	0
7	0
7	0
7	0
4		1
5		1
6		1
7		1
1		1
2		1
5		1
6		1
7		1
3		1
3		1
3		1
6		1
7		1
3		1
3		1
5		1
7		1
7		1
2		1
4		1
5		1
7		1
7		1
7		0
5			1
7			1
1			1
4			1
7			1
1			1
1			1
6			1
7			1
2			1
6			1
7			1
7			1
7			0
7			0
7			0
7			0
7			0
7			0
7			0
7			0
7			0
7			0
7			0
7			0
3				1
3				1
4				1
6				1
7				1
5				1
6				1
7				1
7				1
3				1
5				1
7				1
7				1
5				1
7				1
7				1
7				1
1				1
1				1
4				1
6				1
7				1
7				0
7				0
7				0
5					1
6					1
7					1
7					1
7					1
4					1
5					1
7					1
7					1
4					1
4					1
5					1
7					1
7					1
3					1
3					1
6					1
7					1
3					1
4					1
5					1
6					1
6					1
7					0
7					0

## Sheet: Fig. 2d
DPI	dsmGFP (control)	high siRNA score ORF	low siRNA score ORF	high accessibility	high siRNA score UTR	Note: Each column is a different dsRNA treatment and each row is an individual replicate, 1 means death and 0 means alive
1*			1*
1*			1*
1*				1*
1*				1*
1*					1*
1*					1*
1*	1*
1*	1*
2		1
2				1
2	1
3				1
3					1
3					1
3					1
4		1
4			1
4				1
4				1
4					1
4					1
5		1
5		1
5		1
5		1
5		1
5		1
5		1
5			1
5					1
5					1
6		1
6		1
6		1
6		1
6		1
6		1
6		1
6		1
6					1
6					0
7		1
7		1
7		1
7		1
7		1
7		0
7		0
7		0
7			1
7			0
7			0
7			0
7			0
7			0
7			0
7			0
7			0
7			0
7			0
7			0
7			0
7			0
7			0
7			0
7			0
7			0
7			0
7			0
7			0
7				1
7				1
7				0
7				0
7				0
7				0
7				0
7				0
7				0
7				0
7				0
7				0
7				0
7				0
7				0
7				0
7				0
7				0
7				0
7					1
7					1
7					1
7					0
7					0
7					0
7					0
7					0
7					0
7					0
7					0
7					0
7					0
7					0
7					0
7	0
7	0
7	0
7	0
7	0
7	0
7	0
7	0
7	0
7	0
7	0
7	0
7	0
7	0
7	0
7	0
7	0
7	0
7	0
7	0
7	0
7	0

## Sheet: Fig. 2e
DPI	dsmGFP (control)	high siRNA score ORF	low siRNA score ORF	high accessibility	Note: Each column is a different dsRNA treatment and each row is an individual replicate, 1 means death and 0 means alive
3	1
3	1
3	1
3	1
3	1
7	0
7	0
7	0
7	0
7	0
7	0
7	0
7	0
7	0
7	0
7	0
7	0
7	0
7	0
7	0
7	0
7	0
7	1
7	1
7	0
7	0
7	0
7	0
7	0
7	1
2		1
2		1
2		1
2		1
2		1
2		1
2		1
2		1
2		1
2		1
2		1
2		1
2		1
2		1
2		1
2		1
3		1
3		1
3		1
3		1
3		1
3		1
3		1
6		1
6		1
6		1
6		1
6		1
6		1
7		0
1			1
2			1
2			1
3			1
3			1
3			1
3			1
3			1
3			1
3			1
7			1
7			1
7			1
7			1
7			1
7			1
7			1
7			1
7			1
7			1
7			1
7			1
7			1
7			1
7			1
7			1
7			1
7			1
7			0
7			0
2				1
2				1
2				1
2				1
2				1
3				1
3				1
3				1
3				1
3				1
3				1
3				1
3				1
3				1
3				1
3				1
3				1
4				1
4				1
4				1
4				1
4				1
7				0
7				0
7				0
6				1
6				1
6				1
6				1
6				1

## Sheet: Fig. 2f
DPI	dsmGFP (control)	high siRNA score ORF	low siRNA score ORF	high accessibility	Note: Each column is a different dsRNA treatment and each row is an individual replicate, 1 means death and 0 means alive
3	1
3	1
3	1
3	1
3	1
7	0
7	0
7	0
7	0
7	0
7	0
7	0
7	0
7	0
7	0
7	0
7	0
7	0
7	0
7	0
7	0
7	0
7	1
7	0
7	0
7	0
7	0
7	0
7	0
7	1
3		1
3		1
3		1
3		1
3		1
3		1
3		1
3		1
3		1
3		1
3		1
5		1
5		1
5		1
5		1
6		1
6		1
6		1
6		1
6		1
7		1
7		1
7		0
7		0
7		0
3			1
3			1
3			1
3			1
3			1
4			1
4			1
5			1
5			1
5			1
5			1
6			1
6			1
6			1
6			1
6			1
6			1
6			1
6			1
7			1
7			0
7			0
7			0
7			0
7			0
3				1
3				1
3				1
3				1
3				1
3				1
3				1
3				1
3				1
3				1
3				1
4				1
4				1
4				1
5				1
5				1
5				1
6				1
6				1
7				1
7				1
7				1
7				1
7				0
7				0

## Sheet: Fig. 2g
DPI	dsmGFP (control)	high siRNA score ORF	low siRNA score ORF	high siRNA score UTR	Note: Each column is a different dsRNA treatment and each row is an individual replicate, 1 means death and 0 means alive
3	1
7	0
7	0
7	0
7	0
7	0
7	0
7	0
7	0
7	0
7	0
7	0
7	0
7	0
7	0
7	0
7	0
7	1
7	0
7	0
7	0
7	0
7	0
7	0
7	1
2		1
2		1
2		1
2		1
2		1
2		1
2		1
2		1
4		1
4		1
4		1
4		1
4		1
4		1
5		1
5		1
5		1
6		1
7		1
7		1
7		0
7		0
7		0
7		0
7		0
2			1
2			1
4			1
4			1
4			1
5			1
5			1
5			1
6			1
6			1
7			1
7			1
7			1
7			1
7			1
7			1
7			1
7			1
7			0
7			0
7			0
7			0
7			0
7			0
7			0
2				1
2				1
2				1
2				1
4				1
4				1
4				1
5				1
5				1
6				1
6				1
6				1
6				1
6				1
7				0
7				0
7				0
7				0
7				0
7				0
7				0
7				0
7				0
7				0
7				0

## Sheet: Fig. 2h
DPI	dsmGFP (control)	high siRNA score ORF	low siRNA score ORF	high accessibility	Note: Each column is a different dsRNA treatment and each row is an individual replicate, 1 means death and 0 means alive
3	1
7	0
7	0
7	0
7	0
7	0
7	0
7	0
7	0
7	0
7	0
7	0
7	0
7	0
7	0
7	0
7	0
7	1
7	0
7	0
7	0
7	0
7	0
7	0
7	1
2		1
2		1
2		1
2		1
2		1
2		1
2		1
2		1
2		1
4		1
4		1
4		1
4		1
4		1
4		1
4		1
4		1
4		1
4		1
4		1
4		1
4		1
6		1
7		1
7		0
2			1
2			1
2			1
2			1
2			1
2			1
2			1
2			1
2			1
2			1
2			1
2			1
4			1
4			1
4			1
4			1
4			1
4			1
4			1
4			1
4			1
4			1
7			1
7			0
7			0
2				1
2				1
2				1
2				1
2				1
2				1
2				1
2				1
2				1
2				1
2				1
2				1
2				1
2				1
2				1
2				1
2				1
2				1
4				1
4				1
4				1
4				1
4				1
5				1
7				0

[truncated: 7 more sheets: Fig. 2 regression, Fig. 3, Fig. 4a, Fig. 4b, Fig. 4c, Fig. 4d, Fig. S3]
